# Supplementary material for: Integrating hypertension screening at the time of voluntary HIV testing among adults in South Africa
Source: PLoS One. 2019 Feb 8;14(2):e0210161. doi: 10.1371/journal.pone.0210161 (PMC6368277; doi:10.1371/journal.pone.0210161)
Supplement: S1 Data — (XLSX) [file pone.0210161.s001.xlsx]

## Sheet: HBP_Data_20190111.xslx
anonymized_id	age	sex	travel	food_1	food_1a	food_2	food_2a	food_3	food_3a	food_4	food_4a	food_5	food_5a	food_6	food_6a	food_7	food_7a	food_8	food_8a	food_9	food_9a	gad_1	gad_2	gad_3	gad_4	gad_5	gad_6	gad_7	phq_1	phq_2	phq_3	phq_4	phq_5	phq_6	phq_7	phq_8	phq_9	currently_employed	income	education	children	marital_status	cigarettes	alcohol	ivdu	whoonga	cannabis	methamphetamine	hallucinogens
3201	22	2	1	0		1	1	0		1	1	0		0		1	2	0		0		4	2	1	3	4	3	1	4	2	4	1	2	4	4	4	4	1		4	1	2	2	2	1	1	1	1	1
3003	22	1	2	1	3	1	2	1	3	1	3	1	3	1	3	0		1	1	1	1	3	3	1	4	3	3	4	4	3	4	3	4	3	4	3	4	3	1	2	1	2	3	3	1	1	1	1	1
2731	36	2	1	1	1	0		1	2	0		1	2	1	1	0		0		0		2	4	3	2	1	2	4	2	3	3	2	2	4	4	2	3	1		1	2	1	2	2	1	1	1	1	1
3096	21	1	1	0		0		0		0		0		0		0		0		0		3	3	3	4	3	4	4	4	4	1	4	4	4	4	4	4	1		4	0	2	4	4	1	4	2	1	1
6001	52	2	1	0		0		0		0		0		0		0		0		0		4	3	3	3	3	2	2	4	3	3	4	4	4	4	4	4	1		4	5	3	3	3	3	2	2	1	1
1203	26	2	1	0		0		0		0		1	2	1	2	0		0		0		3	4	4	4	3	3	4	4	4	3	2	3	4	4	4	4	2	1	4	2	2	3	4	1	1	4	1	1
2696	24	2	1	0		0		0		0		0		0		0		0		0		3	3	3	3	3	3	3	3	3	2	2	3	3	4	3	2	3	2	5	0	2	3	3	1	1	3	1	1
3677	22	2	1	0		0		0		0		0		0		0		0		0		4	4	4	4	4	4	4	4	4	4	4	3	4	3	4	4	3	2	5	0	2	1	1	1	1	1	1	1
2582	20	1	2	1	3	1	2	1	2	1	2	0		1	2	0		0		1	1	1	1	3	1	1	3	1	1	1	4	4	1	1	3	4	3	1		4	1	2	1	3	1	1	1	1	1
6006	41	1	2	0		0		0		0		0		0		0		0		0		1	1	1	2	2	3	1	1	1	1	1	1	3	3	3	3	1		3	3	2	1	1	1	1	1	1	1
3862	21	2	1	0		0		1	2	0		0		0		0		1	2	0		1	1	1	1	1	4	1	1	1	1	1	3	1	3	3	3	1		5	0	2	4	2	1	1	4	1	1
5002	25	2	1	1	1	1	1	0		1	1	1	1	1	1	1	2	0		0		1	2	2	2	1	1	1	3	3	4	3	1		2	1	2	1		4	0	2	2	4	1	1	1	1	1
3074	26	2	1	0		0		0		0		0		0		0		0		0		4	3	2	1	4	2	3	3	3	1	4	1	3	2	4	4	3	2	5	3	2	1	4	1	1	1	1	1
5951	18	1	1	0		0		0		0		0		0		0		0		0		1	1	2	4	4	1	4	4	4	1	4	4	1	1	4	4	1		4	0	2	1	1	1	1	1	1	1
2219	21	1	2	0		0		0		0		0		0		0		0		0		4	4	4	1	4	3	4	4	4	4	2	4	3	4	4	4	1		4	1	2	1	1	1	1	1	1	1
4476	20	1	1	0		0		0		1	1	0		0		0		0		0		4	2	4	4	4	3	1	3	2	2	3	1	1	1	1	4	1	1	5	1	2	1	1	1	1	1	1	1
5482	28	2	2	1	1	1	1	1	1	1	1	1	1	1	1	1	1	0		0		3	1	1	1	3	1	2	1	1	1	2	1	1	1	1	1	3	1	4	0	2	4	4	1	1	1	1	1
4847	30	1	1	0		0		0		0		0		0		0		0		0		1	1	3	3	1	2	2	1	1	1	3	4	1	4	3	4	2	1	5	0	2	1	1	1	1	1	1	1
1752	52	1	2	0		0		0		0		0		0		0		0		0		3	3	3	3	2	4	2	4	3	3		3	4	4	4	4	1	1	3	4	1	1	1	1	1	1	1	1
1322	27	2	1	1	2	1	2	1	1	0		1	2	0		0		0		0		3	2	2	1	1	1	3	3	3	4	3	2	3	1	3	3	2	1	3	1	2	4	2	3	3	3	1	1
4927	49	1	3	0		0		0		0		0		0		0		0		0		2	4	3	3	2	2	2	2	1	4	4	4	3	2	2	4	2	2	4	2	1	1	1	1	1	1	1	1
1904	22	2	1	1	2	1	1	1	3	1	1	1	1	1	3	1	3	1	2	1	3	2	1	2	3	2	3	2	3	2	1	3	2	1	4	1	1	2	2	3	0	2	3	4	1	1	1	1	1
3175	36	1	2	1	1	1	1	0		0		0		0		0		0		0		2	3	3	4	3	3	3	3	3	1	2	3	4	3	4	4	1	1	3	4	2	1	4	1	1	1	1	1
5571	36	1	2	1	1	1	2	0		1	2	0		0		0		0		0		3	3	4	4	4	2	3	3		2	3	3	3	4	4	4	1		3	1	2	1	4	1	1	1	1	1
1720	28	1	1	0		0		0		0		0		0		0		0		0		3	3	1	4	4	1	4	4	3	3	1	4	4	2	1	4	1	1	5	0	2	1	1	1	1	1	1	1
3829	41	1	2	0		0		0		0		0		0		0		0		0		2	1	1	2	1	3	3	2	2	4	2	1	1	1	1	3	1	1	3	4	2	1	1	1	1	1	1	1
2210	32	2	1	0		0		0		0		0		0		0		0		0		4	4	4	4	2	3	4	3	4	3	4	4	4	4	4	4	3	2	5	1	2	1	4	1	1	1	1	1
2106	36	2	1	0		0		0		0		0		0		0		0		0		2	4	3	3	4	4	3	2	3	4	3	3	3	2	3	4	3	2	4	3	2	1	2	1	1	1	1	1
3711	26	2	1	0		0		0		0		0		0		0		0		0		4	3	3	4	4	4	4	3	4	4	4	4	2	4	4	4	3	2	4	2	2	1	2	1	1	1	1	1
4563	23	1	1	0		0		0		0		0		0		0		0		0		4	1	1	4	4	1	4	4	1	4	4	1	4	3	4	4	1	1	5	0	2	1	1	1	1	1	1	1
3808	44	2	1	1	1	1	1	0		0		1	2	0		0		0		0		2	4	4	4	3	3	4	3	3	2	4	3	3	4	4	4	2	2	4	1	2	3	4	1	1	1	1	1
4754	32	2	1	0		1	1	0		0		0		0		0		0		0		4	4	3	2	2	3	3	3	3	4	4	4	2	2	2	2	2	2	4	1	2	2	2	1	1	1	1	1
3093	36	2	1	1	3	1	3	1	3	1	3	1	2	1	2	0		1	3	0		2	2	2	3	4	4	4	3	3	4	4	2	4	4	3	3	1		4	1	2	1	2	1	1	1	1	1
6348	29	2	1	0		0		1	2	1	1	0		0		0		0		1	2	4	2	2	3	4	4	4	1	1	1	2	3	2	2	2	3	2	1	1	0	2	2	2	1	1	1	1	1
6114	37	2	1	0		0		0		1	1	0		0		1	2	0		0		2	3	2	3	4	4	4	2	1	3	4	4	4	3	3	3	1		1	3	2	1	1	1	1	1	1	1
3797	39	1	1	1	1	1	2	1	2	0		0		1	2	0		0		0		3	3	2	3	3	4	4	3	4	4	3	4	2	1	2	2	1		1	0	1	1	1	1	1	1	1	1
6208	38	1	2	0		0		0		0		0		0		0		0		0		2	4	1	3	1	4	3	4	2	1	2	1	4	4	3	4	3	2	4	1	2	1	2	1	1	1	1	1
2062	26	2	2	0		0		0		0		0		0		0		0		0		4	4	4	4	4	4	4	3	3	3	4	4	4	4	4	4	3	3	5	0	2	1	1	1	1	1	1	1
3075	24	1	1	1	3	1	3	1	2	1	2	1	1	1	3	0		0		0		1	3	3	1	3	1	2	2	2	1	2	1	2	2	1	4	3	1	3	2	2	1	4	1	1	1	1	1
1566	25	2	1	1	2	1	3	1	3	1	2	1	2	1	1	1	1	0		0		1	1	2	3	4	1	3	2	3	3	3	3	3	3	3	4	3	1	4	0	2	4	2	1	1	1	1	1
6327	52	2	1	1	3	1	2	1	2	1	2	1	2	1	2	1	2	1	1	1	1	2	3	3	3	3	3	3	3	3	1	3	1	3	4	3	4	1	1	4	4	2	4	3	1	1	1	1	1
6495	19	1	1	0		0		0		1	1	1	1	0		0		0		0		1	4	2	4	4	2	3	4	2	4	1	2	4	4	4	4	1		1	1	2	1	1	1	1	1	1	1
1541	25	1	1	1	2	1	2	0		0		0		0		1	2	1	2	0		2	2	3	2	2	4	4	4	3	2	4	4	4	3	4	3	1		4	2	2	1	1	1	1	1	1	1
2984	34	2	1	1	2	1	1	1	2	1	2	0		0		0		1	2	0		2	4	2	1	3	4	4	4	3	2	4	4	2	3	3	4	2	1	1	0	2	1	1	1	1	1	1	1
2669	46	2	1	1	3	1	3	1	3	1	3	1	3	1	3	1	3	1	3	1	3	1	1	1	1	1	1	1	1	1	1	1	1	1	1	1	3	1	1	3	1	2	4	3	1	1	1	1	1
2018	19	2	1	0		0		0		0		0		0		0		0		0		4	3	3	4	4	4	4	3	2	1	2	1	4	3	4	4	1	1	3	0	2	1	4	1	1	1	1	1
6253	44	1	1	1	2	1	2	0		0		0		1	2	1	1	0		0		1	2	1	3	2	2	4	2	2	3	1	2	2	4	3	4	1		1	3	2	1	1	1	1	1	1	1
5523	35	1	1	0		0		0		0		0		0		0		0		0		4	4	4	4	3	4	4	4	4	4	4	4	4	4	4	4	1	1	3	2	2	1	1	1	1	1	1	1
5286	23	2	1	0		0		0		0		0		0		0		0		0		4	2	2	4	4	4	4	4	4	4	4	4	4	4	3	4	1		4	0	2	1	2	1	1	1	1	1
5149	30	2	2	1	1	0		0		0		1	2	0		0		0		0		2	2	4	2	3	3	4	4	4	3	3	3	4	3	3	4	1	1	4	2	2	1	1	1	1	1	1	1
1502	21	2	2	0		0		0		1	2	0		0		0		1	2	0		4	3	3	4	4	3	4	4	3	4	4	4	3	4	4	4	1		4	0	2	1	2	1	1	1	1	1
3312	26	2	2	1	3	1	3	1	3	1	3	1	3	1	3	1	3	1	3	1	3	1	3	3	4	3	1	4	3	2	1	1	1	4	4	4	1	1	1	3	3	2	4	4	1	1	4	2	1
3205	28	2	1	0		0		0		0		0		0		0		0		0		4	2	2	4	3	3	1	3	3	1	3	3	1	4	1	4	1	1	4	3	2	4	4	1	1	3	1	1
6163	23	1	1	0		0		0		0		0		0		0		0		0		4	4	4	4	4	4	3	1	4	1	3	4	4	4	4	4	1	1	4	1	2	1	1	1	1	1	1	1
5562	18	2	1	0		0		0		0		0		0		0		0		0		2	2	2	4	4	1	3	1	3	1	3	4	3	1	2	1	1	1	3	0	2	4	4	1	1	4	1	1
1910	45	1	1	0		0		0		0		0		0		0		0		0		4	4	4	3	3	4	3	3	4	1	2	1	3	2	4	4	2	1	4	2	2	1	1	1	1	1	1	1
4121	32	2	2	0		0		0		0		1	1	0		1	2	0		0		2	4	4	2	2	4	4	4	3	2	3	3	4	4	3	4	2	1	4	3	2	2	2	1	1	1	1	1
2907	20	2	2	0		0		1	1	0		0		1	2	0		0		0		4	1	2	4	4	4	4	4	4	2	2	3	4	4	2	4	1	1	4	2	2	2	1	1	1	1	1	1
1079	58	1	2	1	1	0		1	1	0		0		0		0		0		1	2	4	1	2	3	4	4	4	4	2	4	4	2	4	4	2	4	1		1	5	2	1	1	1	1	1	1	1
2837	31	2	2	1	1	0		0		0		1	1	0		0		0		0		4	2	4	4	2	3	4	4	4	4	2	4	4	4	4	4	2	1	4	1	2	1	2	1	1	1	1	1
3431	31	2	1	1	1	0		0		1	1	1	1	0		0		0		0		1	3	4	2	2	1	4	1	3	2	3	2	4	4	2	4	1		1	2	2	2	2	1	1	1	1	1
3378	23	1	1	1	1	0		0		0		0		1	1	0		0		0		1	2	4	4	2	4	4	1	4	3	4	4	4	2	4	4	1		4	1	2	1	1	1	1	1	1	1
1372	18	1	3	1	1	1	1	1	1	1	2	0		0		0		0		0		1	1	1	4	4	1	2	1	1	4	3	1	2	4	4	1	1		3	0	2	1	1	1	1	1	1	1
4762	57	2	1	1	1	1	1	0		1	1	0		0		1	1	0		0		1	1	2	3	4	4	4	1	1	4	1	2	3	3	2	4	1		1	6	1	2	1	1	1	1	1	1
1340	23	2	1	1	1	0		0		1	1	1	1	0		1	1	0		0		4	2	1	1	3	3	4	2	4	4	2	4	4	2	4	4	1		4	1	2	1	1	1	1	1	1	1
4030	33	2	1	1	2	1	1	1	1	0		0		1	1	0		0		0		4	2	3	2	3	3	4	2	3	3	3	2	3	2	3	4	1		1	0	2	2	2	1	1	1	1	1
1760	24	1	2	1	1	1	1	0		0		1	1	0		0		0		0		2	1	4	4	2	1	4	4	1	1	4	3	4	4	2	4	1		4	2	2	1	1	1	1	1	1	1
3643	29	1	1	0		0		0		0		0		0		0		0		0		4	3	3	3	1	3	4	3	3	3	3	1	3	4	4	4	2	1	3	1	2	1	1	1	1	1	1	1
1332	36	2	1	0		0		0		0		0		0		0		0		0		4	3	3	3	1	3	4	2	2	3	3	2	1	2	4	4	3	2	3	3	2	4	3	1	1	1	1	1
3324	44	1	2	0		1	1	1	1	1	1	0		0		0		0		0		4	2	1	2	3	2	3	2	4	4	1	2	4	4	4	4	1		1	2	3	1	2	1	1	1	1	1
1386	33	2	2	0		1	1	0		1	1	0		1	2	0		0		0		2	4	4	3	3	4	4	4	1	4	2	3	4	4	4	4	2	1	1	3	2	2	2	1	1	1	1	1
4960	46	2	1	1	1	0		0		1	1	0		0		0		0		0		4	2	1	4	4	4	4	4	1	3	2	4	4	2	4	4	1		1	7	1	2	2	1	1	1	1	1
3495	52	1	1	0		0		1	1	0		0		0		1	1	0		0		4	3	3	3	3	4	4	4	4	3	4	4	4	4	3	4	1		1	3	1	1	1	1	1	1	1	1
2103	29	1	1	1	2	1	1	0		1	1	0		0		0		0		0		4	2	4	4	4	4	4	1	2	2	4	4	2	4	4		1		1	5	2	1	1	1	1	1	1	1
1629	34	1	1	0		0		0		0		0		0		0		0		0		4	3	3	4	3	2	4	4	3	4	4	4	2	1	3	4	1	1	5	0	2	1	1	1	1	1	1	1
5231	35	2	2	0		0		0		0		0		0		0		0		0		4	3	2	4	4	4	4	4	4	4	1	4	4	4	4	4	1		4	3	2	1	1	1	1	1	1	1
3562	24	1	2	1	2	1	3	1	3	1	3	1	2	1	3	1	2	1	2	1	2	3	1	1	4	1	4	2	4	2	1	2	1	2	2	1	3	1	1	4	1	2	1	1	1	1	1	1	1
2175	57	2	1	0		0		0		0		0		0		0		0		0		4	4	4	4	4	4	4	4	4	4	4	4	4	4	4	4	3	2	2	3	2	1	1	1	1	1	1	1
4500	32	1	1	0		0		0		0		0		0		0		0		0		4	4	4	4	4	4	4	4	4	4	4	4	4	4	4	4	1	1	4	3	2	1	1	1	1	1	1	1
5707	20	1	2	0		0		0		0		0		0		0		0		0		3	3	3	4	1	3	2	2	3	1	2	3	3	4	4	4	1	1	4	0	2	3	3	1	1	1	1	1
2260	30	2	1	0		0		0		0		0		0		0		0		0		4	4	4	4	3	3	4	3	4	4	4	3	3	4	4	4	3	2	5	3	3	1	1	1	1	1	1	1
1315	22	2	1	1	1	0		0		1	2	1	2	0		0		0		0		1	3	4	3	3	4	4	4	4	4	4	2	4	4	4	4	1		4	1	2	1	2	1	1	1	1	1
1528	22	2	1	0		1	1	0		1	1	0		0		0		0		0		2	2	4	4	4	4	4	4	4	2	1	4	4	4	4		1		4	0	2	1	1	1	1	1	1	1
3422	23	2	1	1	1	1	1	0		0		0		1	2	0		0		0		1	2	2	2	4	4	4	1	1	1	1	4	4	2	4	4	1		1	2	2	2	2	1	1	1	1	1
4822	23	2	2	1	1	0		1	1	0		0		0		1	1	0		0		1	2	1	3	3	2	4	2	2	3	3	1	3	3	4	4	2	1	1	2	2	2	2	1	1	1	1	1
6210	23	1	1	1	1	0		1	1	0		0		1	1	0		0		0		1	1	4	4	4	4	4	1	4	4	4	4	4	4	4	4	1		4	1	2	1	1	1	1	1	1	1
4959	36	2	1	1	1	1	1	0		1	1	0		0		0		0		0		1	4	4	2	3	3	4	4	2	3	4	4	4	3	4	4	2	1	1	2	2	2	2	1	1	1	1	1
5381	25	1	2	1	1	0		0		0		0		0		0		0		0		1	4	4	4	3	4	4	4	4	4	4	4	4	4	4	4	1		4	1	2	2	2	1	1	1	1	1
1392	27	1	1	1	1	0		1	1	0		0		0		1	1	0		0		4	4	4	2	4	4	4	4	4	2	4	4	4	4	3	4	1		4	1	2	1	1	1	1	1	1	1
5069	26	2	2	0		0		0		0		0		0		0		0		0		4	4	4	4	4	4	4	4	4	4	4	4	4	4	4	4	1		4	1	2	2	2	1	1	1	1	1
5158	26	2	1	0		0		0		0		0		0		0		0		0		4	4	4	4		3	4	4	4	2	2	4	4	4	4		2	2	4	1	2	1	3	1	1	1	1	1
2763	28	2	1	0		0		0		0		0		0		0		0		0		3	3	3	3	3	3	3	2	2	2	2	2	3	3	3	4	1	1	4	1	2	1	1	1	1	1	1	1
3504	21	2	1	0		0		0		0		0		0		0		0		0		4	4	4	4	4	4	4	4	4	4	4	4	4	4	4	4	1	1	4	0	2	3	3	1	1	1	1	1
5974	23	1	1	0		0		0		0		0		0		0		0		0		4	4	4	4	1	4	4	4	3	1	4	1	4	4	1	1	1	1	4	0	2	1	3	1	1	1	1	1
3436	24	1	1	0		0		0		0		0		0		0		0		0		4	4	4	4	1	4	4	4	2	4	4	2	4	4	4	4	3	2	4	1	2	1	4	1	1	1	1	1
6615	28	2	1	1	1	0		0		0		1	1	0		0		0		0		4	4	4	4	4	4	4	4	4	4	4	4	4	4	4	4	2	1	4	1	2	1	2	1	1	1	1	1
2974	49	1	2	1	1	0		1	1	1	1	0		1	1	0		0		0		1	4	2	2	4	4	4	1	3	1	4	4	4	4	4	4	2	1	1	4	2	1	1	1	1	1	1	1
4455	49	1	2	0		1	1	0		0		0		0		1	1	0		0		4	1	4	4	2	4	4	4	4	4	4	4	4	4	4	4	1		1	4	2	1	1	1	1	1	1	1
3164	34	1	1	1	1	0		1	2	0		0		0		1	1	0		0		4	4	2	2	3	4	4	4	3	2	4	4	4	4	4	4	1		1	4	2	1	2	1	1	1	1	1
3196	27	2	1	1	1	0		0		0		0		0		0		0		0		4	4	4	4	4	4	4	4	4	4	4	4	4	4	4	4	2	1	4	2	2	1	2	1	1	1	1	1
6537	28	1	1	1	1	0		0		0		0		0		0		0		0		4	4	2	4	4	4	4	4	4	4	4	4	4	4	4		2	1	4	1	2	2	2	1	1	1	1	1
5125	22	1	1	0		0		1	1	1	1	1	2	1	3	0		0		0		1	1	4	1	4	3	2	2	1	4	1	4	3	4	3	4	2	2	4	1	2	1	4	1	1	1	1	1
5852	19	1	1	0		1	2	0		0		0		0		0		0		0		3		1	3	3	4	4	1	2	3	3	3	4	4	4	4	1	1	1	2	2	1	1	1	1	1	1	1
2632	21	2	1	0		0		0		0		0		0		0		0		0		4	4	4	4	4	3	3	3	3	1	3	2	4	4	4	4	2	3	4	0	2	1	3	1	1	1	1	1
5531	51	1	2	0		0		0		0		0		0		0		0		0		4	4	4	4	3	4	4	3	3	4	3	4	4	3	3	4	1	1	3	2	1	1	1	1	1	1	1	1
3767	48	2	1	0		0		0		0		0		0		0		1	1	0		4	4	4	4	4	4	4	4	4	4	4	4	4	4	4	4	2	2	4	2	2	4	4	1	1	1	1	1
4582	26	1	1	0		0		0		0		0		0		0		0		0		1	4	4	3	4	4	3	4	3	4	3	4	3	4	4	4	2	2	5	0	2	1	3	1	1	1	1	1
4799	22	1	1	0		0		0		0		0		0		0		0		0		4	4	4	4	4	4	4	3	4	1	3	3	3	3	3	4	1	1	4	0	2	1	1	1	1	1	1	1
4230	20	1	1	0		0		0		0		0		0		0		0		0		4	4	4	4	4	1	4	3	4	4	4	4	3	4	3	4	1	1	4	0	2	1	1	1	1	1	1	1
5105	35	1	1	0		0		0		0		0		0		0		0		0		4	4	4	2	4	4		4	4	4	4	4	4	4	4	4	2	1	1	1	2	1	1	1	1	1	1	1
4150	32	2	2	0		0		0		0		0		0		0		0		0		4	4	4	4	4	4	4	1	4	4	4	4	4	4	4	4	2	1	4	1	2	1	1	1	1	1	1	1
5479	30	2	2	0		0		0		0		0		0		0		0		0		3	4	3	4	4	4	4	4	4	3	4	2	4	4	4	4	2	2	5	1	2	2	4	3	1	4	1	1
3707	21	2	1	0		0		0		0		0		0		0		0		0		4	4	1	4	4	4	4	3	3	3	3	1	4	4	4	4	1	1	4	0	2	1	1	1	1	1	1	1
2901	44	2	1	0		0		0		0		0		0		0		0		0		3	2	1	3	3	3	3	3	2	2	2	3	1	4	2	3	2	1	2	4	2	1	1	1	1	1	1	1
4064	20	2	2	0		0		1	1	0		0		0		0		0		0		4	3	3	3	3	4	4	4	4	3	1	1	3	4	3	1	1	1	3	1	2	1	2	1	1	4	1	1
4456	32	1	1	1	1	1	1	1	1	1	1	1	1	1	1	1	1	1	1	1	1	4	3	3	4	4	1	2	1	4	4	3	1	3	4	2	4	1	1	3	2	2	1	3	1	1	1	1	1
1472	52	2	1	0		0		0		0		0		0		0		0		0		4	3	2	2	2	2	2	4	3	3	3	3	2	2	2	2	1	1	2	1	2	4	4	1	1	1	1	1
3633	47	1	1	0		0		0		0		0		0		0		0		0		3	3	3	4	3	2	3	3	3	3	3	2	2	1	4	4	3	2	3	3	2	1	1	1	1	1	1	1
1674	26	2	1	1	3	1	3	1	3	1	3	1	3	0		1	2	1	1	0		4	3	3	4	4	1	4	4	3	4	4	2	1	3	4	4	1	2	4	2	2	1	1	1	1	1	1	1
4307	39	1	1	0		0		0		0		0		0		0		0		0		2	2	2	4	3	1	1	3	3	1	3	3	3	4	1	3	1	2	4	2	2	1	4	1	1	1	1	1
5965	33	1	1	0		0		0		0		0		0		0		0		0		3	2	2	2	3	2	2	2	3	2	2	2	2	2	2	2	1	1	3	3	2	1	1	1	1	1	1	1
1929	29	1	1	0		0		0		0		0		0		0		0		0		2	3	3	3	3	3	3	3	3	3	3	3	3	3	3	3	1	1	3	2	2	1	1	1	1	1	1	1
1120	23	1	1	0		0		0		0		0		0		0		0		0		4	3	3	3	3	3	3	1	1	1	1	1	2	2	2	2	3	2	3	1	2	3	3	1	1	3	1	1
5211	32	1	2	0		0		0		0		0		0		0		0		0		3	3	3	3	3	3	3	2	2	2	3	3	2	2	3	2	1	1	4	2	2	1	1	1	1	1	1	1
3058	25	1	2	0		0		0		0		0		0		0		0		0		3	3	3	4	4	4	3	2	2	1	2	1	1	2	3	2	2	1	4	1	2	4	4	1	1	1	1	1
5329	27	1	1	0		0		0		0		0		0		0		0		0		4	4	4	4	3	4	3	3	3	3	3	3	3	3	3	3	1	1	5	0	2	1	1	1	1	1	1	1
2790	24	1	1	1	2	1	2	0		1	1	0		1	2	0		0		0		4	4	2	4	4	4	4	4	4	4	4	4	4	4	4	4	1	1	4	0	2	1	1	1	1	1	1	1
4499	38	2	2	1	1	0		1	2	0		0		0		0		0		0		1	3	4	4	4	4	4	4	4	4	4	4	4	4	4	4	2	1	4	4	2	1	3	1	1	1	1	1
4713	30	2	1	1	1	0		0		0		0		0		0		0		0		2	4	4	4	4	4	4	1	4	4	4	4	4	4	4	4	2	1	1	1	2	1	3	1	1	1	1	1
2384	22	1	2	0		0		0		0		0		0		0		0		0		4	4	4	1	4	4	4	4	4	4	4	4	4	4	4	4	1	1	4	0	2	1	1	1	1	1	1	1
2710	21	1	1	1	2	1	1	0		0		0		0		0		0		0		2	3	3	3	4	1	4	1	3	1	1	1	3	4		4	1	1	4	0	2	1	3	1	1	1	1	1
5521	30	1	2	0		0		1	1	0		1	1	0		0		1	1	0		2	4	4	4	4	4	4	1	4	4	4	2	4	4	4	4	1	1	1	3	2	1	1	1	1	1	1	1
3073	26	2	1	0		1	1	0		0		0		0		0		1	1	0		2	4	4	4	4	4	4	1	4	4	4	4	4	4	4	4	2	1	4	2	2	2	2	1	1	1	1	1
5857	40	2	1	0		0		0		0		0		0		0		0		0		1	4	4	4	4	4	4	1	2	3	4	4	4	4	4	4	1	1	1	2	2	1	1	1	1	1	1	1
2031	44	1	1	1	1	0		0		1	1	0		0		0		0		0		1	4	4	4	4	4	4	4	2	1	2	3	4	4	4	4	1	1	1	4	2	1	1	1	1	1	1	1
3492	28	1	1	1	1	0		0		1	2	0		0		0		0		0		1	3	4	4	4	4	4	1	4	4	4	4	1	4	4	4	2	1	4	1	2	1	2	1	1	1	1	1
2589	27	2	4	1	1	0		1	2	0		0		0		0		0		0		1	4	4	1	4	4	4	4	4	2	4	4	4	4	4	4	2	2	1	1	2	3	3	1	1	1	1	1
3215	36	2	1	0		0		1	1	0		0		0		0		0		0		4	4	1	4	4	4	4	1	4	4	4	4	4	4	4	4	2	2	1	1	2	3	3	1	1	1	1	1
4716	47	2	1	1	1	0		0		1	1	0		0		0		0		0		4	4	4	4	4	4	4	4	4	4	4	4	4	4	4	4	2	2	1	4	2	3	3	1	3	1	1	1
3012	43	2	2	0		0		1	2	0		0		1	1	0		0		0		1	2	3	3	4	4	4	1	3	3	1	1	4	2	4	4	2	2	1	3	2	3	1	1	1	1	1	1
5640	25	2	2	0		0		0		0		0		0		0		0		0		4	4	4	4	4	4	4	3	3	3	4	4	4	4	4	4	3	2	3	1	2	4	4	1	1	1	1	1
5870	38	1	2	0		0		0		0		0		0		0		0		0		3	3	3	3	3	3	3		2	2	2	2	2	2	2	2	3	2	3	2	2	1	3	1	1	1	1	1
5025	38	1	1	0		0		0		0		0		0		0		0		0		4	4	4	4	4	3	3	3	3	3	2	3	4	4	4	4	3	2	4	1	2	1	1	1	1	1	1	1
5007	32	2	1	0		0		0		0		0		0		0		0		0		4	4	4	4	2	1	4	4	4	3	4	1	3	4	4	4	2	2	4	1	2	1	1	1	1	1	1	1
5353	19	1	1	1	1	0		0		0		0		0		0		0		0		4	4	4	4	4	4	4	1	4	4	4	4	4	4	4	4	1	1	3	0	2	1	3	1	1	1	1	1
2645	18	1	2	0		0		1	1	0		0		1	1	0		0		0		4	4	4	4	4	4	4	4	1	4	4	2	4	4	4	4	1	1	3	0	2	1	1	1	1	1	1	1
2245	29	2	1	1	3	1	3	1	3	1	3	1	3	1	3	1	3	1	3	1	1	3	3	3	2	3	1	3	2	2	2	2	1	2	1	3	4	3	1	4	0	2	1	4	1	1	1	1	1
4881	46	2	2	0		0		0		0		0		0		0		0		0		3	3	3	2	3	1	2	1	1	2	1	1	3	2	4	2	2	2	3	4	3	4	1	1	1	1	1	1
2154	47	2	2	0		0		0		0		0		0		0		0		0		4	3	3	2	2	3	4	3	3	4	3	1	3	3	3	4	3	2	4	2	1	1	3	1	1	1	1	1
3501	29	2	2	0		0		0		0		0		0		0		0		0		3	2	3	2	3	2	2	3	3	2	2	2	2	3	2	3	3	2	3	0	2	4	1	1	1	1	1	1
3208	31	1	1	0		0		0		0		0		0		0		0		0		4	4	4	3	3	3	3	4	3	3	3	4	4	4	4	3	3	1	3	2	2	1	1	1	1	1	1	1
3963	24	2	1	1	2	1	2	0		0		1	1	0		0		1	2	0		1	2	4	4	4	4	4	4	4	4	4	4	4	4	4	4	2	1	4	1	2	3	3	1	1	3	1	1
5828	21	1	2	1	3	1	3	0		1	3	0		1	3	0		0		0		1	4	1	1	4	4	4	4	4	1	4	2	4	4	4	4	1	1	4	1	2	1	1	1	1	1	1	1
5342	21	2	1	0		0		0		0		0		0		0		0		0		4	4	4	4	4	4	4	4	4	2	4	4	4	4	4	4	2	2	4	0	2	1	3	1	1	1	1	1
5460	20	1	2	0		1	1	0		0		0		0		0		0		0		4	4	4	4	4	4	4	4	4	4	4	4	4	4	4	4	2	2	1	2	2	1	3	1	1	1	1	1
3331	20	2	1	0		0		0		0		0		0		0		0		0		4	3	3	3	4	1	3	1	1	2	2	3	3	3	3	3	1	1	5	1	2	1	1	1	1	1	1	1
1894	39	2	1	0		0		0		0		0		0		0		0		0		3	3	2	2	2	2	3	4	1	4	3	1	3	3	3	3	1	1	4	1	2	4	4	1	1	1	1	1
5766	37	1	1	0		0		0		0		0		0		0		0		0		4	4	4	3	4	4	4	3	3	3	3	3	3	4	3	4	1	1	3	2	2	1	1	1	1	1	1	1
5534	20	1	1	0		0		0		0		0		0		0		0		0		3	3	3	3	3	1	2	3	2	2	2	1	2	2	2	2	1	1	4	1	2	1	1	1	1	1	1	1
3866	25	2	1	0		0		0		0		0		0		0		0		0		2	2	2	2	2	2	2	1	2	2	2	2	2	2	2	2	1	1	3	1	1	1	1	1	1	1	1	1
5795	44	1	1	0		0		0		0		0		0		0		0		0		3	3	3	4	4	4	4	4	4	3	3	3	3	3	3	3	3	1	4	3	2	1	1	1	1	1	1	1
5429	31	1	2	1	2	1	2	1	1	1	3	1	2	1	3	1	2	1	2	1	2	3	3	3	3	3	2	2	1	1	4	1	2	2	2	2	2	1	1	2	2	2	4	1	1	1	1	1	1
5214	22	1	1	0		0		0		0		0		0		0		0		0		4	4	4	4	4	4	4	4	4	4	4	4	4	4	4	4	1	2	4	0	2	4	4	1	1	1	1	1
6071	33	1	1	0		0		0		0		0		0		0		0		1	2	1	3	3	1	4	1	3	4	3	1	1	1	3	4	4	4	1	1	5	3	2	1	2	1	1	1	1	1
1958	22	1	1	0		0		0		0		0		0		0		0		0		2	2	2	2	2	2	2	3	3	3	3	3	4	4	4	4	1	1	4	0	2	1	1	1	1	1	1	1
5778	21	1	1	1	1	1	2	1	2	1	1	1	2	1	2	0		0		0		3	3	3	3	3	3	3	2	3	3	3	2	3	3	3	3	1	1	4	1	2	1	1	1	1	1	1	1
6301	22	1	1	1	2	0		0		0		0		0		0		0		0		4	4	4	4	4	4	4	4	4	4	1	1	4	4	4	4	1		4	1	2	1	4	1	1	1	1	1
6292	25	1	2	0		0		0		0		0		0		0		0		0		3	3	3	2	2	1	3	3	2	1	1	3	3	3	3	3	1	1	4	1	2	1	2	1	1	1	1	1
3850	27	1	1	0		0		0		0		0		0		0		0		0		4	4	4	4	4	4	4	4	4	4	4	4	4	4	4	4	1	1	1	1	2	1	1	1	1	1	1	1
5733	31	2	1	0		0		0		0		0		0		0		0		0		4	4	4	4	4	4	4	4	4	4	4	4	4	4	4	4	2	2	1	1	2	1	2	1	1	1	1	1
5570	24	1	1	1	1	0		1	1	0		0		0		0		0		0		4	4	4	4	4	4	4	4	4	4	4	4	4	4	4	4	2	2	4	1	2	1	1	1	1	1	1	1
4639	20	2	1	0		0		0		0		0		0		0		0		0		4	4	4	4	4	4	2	4	4	4	4	2	4	4	4	4	1	1	4	0	2	1	3	1	1	1	1	1
5089	22	1	2	0		0		0		0		0		0		0		0		0		2	1	1	2	4	4	4	2	2	1	4	4	4	4	4	4	2	2	4	0	2	1	1	1	1	1	1	1
2157	33	1	2	0		0		0		0		0		0		0		0		0		4	3	3	3	3	3	2	1	1	2	2	1	3	3	3	3	3	2	4	1	2	1	1	1	1	1	1	1
1018	27	1	2	0		0		0		0		0		0		0		0		0		2	3	2	2	3	2	2	2	2	3	3	3	3	2	2	2	3	1	5	0	2	3	1	1	1	1	1	1
4626	36	1	2	0		0		0		0		0		0		0		0		0		3		2	2	2	2	2	3	2	2	3	3	3	2	2	2	3	1	4	2	1	4	1	1	1	1	1	1
3842	51	2	1	0		0		0		0		0		0		0		0		0		4	4	4	4	4	4	4	4	4	4	4	4	4	4	4	4	3	3	4	9	1	1	1	1	1	1	1	1
6118	22	2	1	0		0		0		0		0		0		0		0		0		4	4	4	4	4	4	4	4	4	4	4	4	4	4	4	4	1	1	4	0	2	1	4	1	1	1	1	1
4068	21	2	1	0		0		0		0		0		0		0		0		0		4	4	4	4	4	4	4	4	4	1	4	4	4	4	4	4	1	1	4	0	2	1	3	1	1	1	1	1
1211	25	2	2	0		0		0		0		0		0		0		0		0		4	4	2	4	4	4	4	2	4	4	4	4	4	4	4	4	1	1	4	0	2	1	1	1	1	1	1	1
6508	27	1	1	0		0		0		0		0		0		0		0		0		4	4	4	3	4	4	4	4	4	4	4	4	4	4	4	4	2	1	4	0	2	1	1	1	1	1	1	1
3881	22	2	1	1	1	0		0		1	2	0		0		0		1	2	0		4	4	4	4	4	4	4	4	4	4	4	1	4	4	4	4	2	1	4	2	2	3	3	1	1	1	1	1
3356	30	1	2	1	2	0		1	1	0		0		0		0		0		0		4	4	4	4	4	4	4	4	4	4	3	4	4	4	4	4	1	1	4	1	2	1	1	1	1	1	1	1
1306	21	1	1	1	2	1	1	0		0		0		0		0		0		0		4	4	4	4	4	4	4	4	4	4	4	4	4	4	4	4	1	1	4	1	2	1	3	1	1	1	1	1
3103	26	2	1	0		0		0		0		0		0		0		0		0		3	4	4	4	1	1	3	3	3	1	1	2	2	2	4	4	3	1	4	0	2	4	3	1	1	2	1	1
3337	22	2	1	0		0		0		0		0		0		0		0		0		3	4	2	4	4	3	2	4	4	4	4	3	3	4	4	4	3	3	4	0	1	1	4	1	1	1	1	1
3991	22	1	1	0		0		0		0		0		0		0		0		0		4	1	4	4	4	4	4	4	4	4	4	4	4	4	4	4	3	1	4	1	2	1	1	1	1	1	1	1
1772	38	2	1	0		0		0		0		0		0		0		0		0		4	3	3	4	2	1	4	2	3	2	2	2	3	3	3	4	3	2	4	3	2	1	4	1	1	1	1	1
1313	20	2	1	0		0		0		0		0		0		0		0		0		4	4	4	4	4	4	4	4	4	4	4	4	4	4	4	4	3	2	4	1	2	1	4	1	1	1	1	1
3586	31	2	1	0		0		0		0		0		0		0		0		0		3	3	3	3	2	2	2	1	1	1	2	2	2	2	2	3	1	1	4	1	2	3	3	1	1	1	1	1
2314	60	2	1	0		0		0		0		0		0		0		0		0		3	3	3	3	3	2	2	1	1	1	1	2	2	2	2	2	1	1	2	2	3	4	4	1	1	4	1	1
4604	21	2	2	0		0		0		0		0		0		0		0		0		4	4	4	3	4	4	4	4	4	4	4	4	4	3	4	3	1	1	4	0	2	1	3	1	1	1	1	1
3137	19	1	2	0		0		0		0		0		0		0		0		0		1	4	4	3	3	3	3	3	4	3	3	3	3	4	3	3	1	1	4	1	2	1	1	1	1	1	1	1
5144	38	1	2	0		0		0		0		0		0		0		0		0		3	4	4	4	4	4	4	3	3	4	4	3	3	3	3	3	1	2	3	5	1	1	1	1	1	1	1	1
4251	29	1	1	0		0		0		0		0		0		0		0		0		3	3	4	4	4	4	4	1	1	1	1	1	2	3	4	4	3	1	4	2	2	1	1	1	1	1	1	1
4844	24	1	2	0		0		0		0		0		0		0		0		0		4	3	3	4	4	4	4	3	3	4	4	4	4	4	4	3	1	1	4	0	2	1	1	1	1	1	1	1
3523	18	2	1	0		0		0		0		0		0		0		0		0		3	4	3	3	3	4	4	3	3	3	2	2	2	2	3	1	1	1	3	0	2	4	4	1	1	4	1	1
2495	22	1	1	0		0		0		0		0		0		0		0		0		1	1	1	1	1	1	1	1	1	1	1	1	1	1	1	1	1	1	3	0	2	1	4	1	1	1	1	1
3050	36	1	1	0		0		0		0		0		0		0		0		0		4	3	3	4	4	3	3	3	3	3	4	3	3	3	3	3	1	1	3	2	2	1	4	1	1	1	1	1
6319	37	2	1	0		0		0		0		0		0		0		0		0		3	4	2	2	2	2	2	3	3	2	4	3	3	3	3	2	2	2	3	1	2	4	1	1	1	1	1	1
3689	26	2	2	1	1	0		1	2	0		0		0		1	1	1	2	0		4		3	4	4	4	4	4	4	3	4	3	4	4	4	4	1	1	4	1	2	3	3	1	1	1	1	1
1996	34	2	1	0		0		1	1	0		0		0		0		0		0		4	4	4	4	4	4	4	4	4	4	4	4	4	4	4	4	2	1	1	3	2	3	3	1	1	1	1	1
3344	37	2	2	0		1	2	0		0		0		0		0		0		0		4	4	4	4	4	4	4	4	4	4	4	4	4	4	4	4	2	2	4	5	1	1	1	1	1	1	1	1
6547	43	2	1	0		0		0		0		0		0		0		0		0		4	4	4	4	4	4	4	4	4	4	4	4	4	4	4	4	1	1	1	2	2	3	1	1	1	1	1	1
4846	24	2	1	0		0		0		0		0		0		0		0		0		4	4	3	4	4	4	4	4	4	4	4	3	4	4	4	4	1	1	1	0	2	1	3	1	1	1	1	1
6176	33	2	2	0		0		0		0		0		0		0		0		0		4	4	4	4	4	4	4	4	4	4	3	4	4	4	4	4	2	1	1	5	2	3	3	1	1	1	1	1
1016	20	2	2	0		1	2	0		0		0		0		0		0		0		4	4	4	3	4	3	4	4	4	4	4	4	4	4	4	4	2	2	4	0	2	1	3	1	1	1	1	1
3342	28	2	1	0		0		0		0		0		0		0		0		0		4	4	4	4	4	4	4	4	4	4	3	4	4	4	4	4	2	1	4	1	2	1	3	1	1	1	1	1
4081	34	1	1	1	1	0		0		0		0		0		0		0		0		4	4	4	4	4	4	4	4	4	4	4	4	4	4	4	4	1	1	1	1	2	1	3	1	1	1	1	1
1417	19	1	1	0		0		0		0		0		0		0		0		0		4	1	3	1	4	1	3	1	3	4	4	4	3	4	4	4	1	1	4	0	2	1	1	1	1	1	1	1
5408	29	1	1	0		1	2	0		0		0		0		0		0		0		4	4	4	4	4	4	4	1	3	3	3	3	4	4	4	4	1	1	1	0	2	1	1	1	1	1	1	1
4166	50	2	1	1	2	0		0		1	1	0		0		0		0		0		4	4	4	4	4	4	4	4	4	4	4	4	4	4	4	4	2	2	1	5	1	1	1	1	1	1	1	1
4654	30	2	1	0		0		0		0		0		0		0		0		0		4	4	4	4	4	4	4	4	4	3	4	4	4	4	4	4	1	1	4	1	2	3	3	1	1	1	1	1
1832	20	1	2	0		0		0		0		0		0		0		0		0		4	4	4	4	4	4	4	4	4	4	4	4	4	4	4	4	1	1	4	0	2	1	1	1	1	1	1	1
6252	33	2	2	0		0		1	2	0		0		0		0		0		0		4	4	4	4	4	4	4	4	4	4	4	4	4	4	4	4	2	2	5	0	2	1	3	1	1	1	1	1
4624	26	2	2	0		0		0		0		0		0		0		0		0		1	1	1	1	1	1	1	3	3	2	2	2	2	2	3	3	1	1	3	0	2	4	4	1	1	1	1	1
3725	30	1	2	0		0		0		0		0		0		0		0		0		4	4	3	3	3	4	4	3	3	4	4	1	3	3	3	4	2	2	4	3	2	4	4	1	1	1	1	1
4750	20	2	1	0		0		0		0		0		0		0		0		0		4	4	4	4	4	4	4	4	4	4	4	4	4	4	4	4	1	1	3	1	2	1	4	1	1	4	1	1
1253	18	2	1	0		0		0		0		0		0		0		0		0		4	4	4	4	4	4	4	4	4	4	4	4	4	4	4	4	1	1	3	0	2	4	1	1	1	4	1	1
3357	24	1	1	0		0		0		0		0		0		0		0		0		4	4	4	4	4	4	4	4	4	4	4	4	4	4	4	4	1	1	4	0	2	1	1	1	1	1	1	1
1747	36	2	1	0		0		0		0		0		0		0		0		0		4	4	4	4	4	4	4	4	4	4	4	4	4	4	4	4	2	2	3	0	2	4	4	1	1	4	1	1
6113	45	1	1	0		0		0		0		0		0		0		0		0		4	4	4	2	4	4	4	4	4	4	4	4	4	4	4	4	2	2	4	3	1	1	1	1	1	1	1	1
5404	23	1	2	1	1	0		0		1	1	0		0		0		0		0		4	4	4	4	4	3	4	3	3	3	3	4	4	4	4	4	1	1	4	1	2	1	1	1	1	1	1	1
1383	25	1	2	1	1	1	2	0		1	2	1	2	0		0		1	2	0		1	4	4	3	4	2	4	4	4	4	4	4	4	4	4	4	1	1	4	0	2	1	1	1	1	1	1	1
2733	28	2	1	0		0		0		0		0		0		0		0		0		4	4	4	4	4	4	4	4	4	4	3	1	4	3	3	3	2	2	5	1	2	1	2	1	1	1	1	1
2703	32	2	1	0		0		1	2	0		0		0		0		0		0		4	4	4	4	4	4	4	2	4	3	4	4	4	4	4	4	1	1	1	2	2	3	1	1	1	1	1	1
5547	30	1	1	1	2	0		0		0		0		0		0		0		0		4	3	4	4	4	4	4	4	4	3	4	4	4	4	4	4	2	1	4	1	2	1	1	1	1	1	1	1
4025	28	2	1	1	2	1	1	0		0		0		0		0		0		0		4	4	1	4	4	4	4	4	4	4	4	4	4	4	4	4	2	2	4	1	2	3	3	1	1	1	1	1
3588	18	1	1	0		0		0		0		0		0		0		0		0		4	4	4	4	4	2	2	2	4	1	4	4	4	4	4	4	1	1	3	0	2	1	1	1	1	1	1	1
2063	47	1	1	0		0		0		0		0		0		0		0		0		4	4	4	4	4	4	4	1	1	1	1	1	3	3	3	3	3	1	2	0	1	1	1	1	1	1	1	1
2677	29	1	1	0		0		0		0		0		0		0		0		0		4	4	4	4	4	4	4	4	4	4	4	4	4	4	4	4	1	1	4	2	2	1	2	1	1	1	1	1
2267	22	2	1	1	2	0		1	2	0		0		0		0		0		0		4	4	4	3	4	4	4	4	4	4	4	4	4	4	4	4	1	1	4	0	2	1	1	1	1	1	1	1
3206	30	2	2	0		0		0		0		0		0		0		0		0		4	4	4	4	4	4	4	4	4	4	4	4	4	4	4	4	2	2	4	1	2	1	3	1	1	1	1	1
3942	47	2	1	0		1	2	0		0		1	2	0		0		0		0		2	4	4	1	4	4	4	4	4	4	4	4	4	4	4	4	2	2	1	2	2	3	3	1	1	1	1	1
6611	37	2	1	1	2	0		0		1	1	0		0		0		0		0		4	4	3	4	4	4	4	4	4	4	4	4	4	4	4	4	2	2	1	0	2	1	3	1	1	1	1	1
2850	30	2	1	0		0		0		0		0		0		0		0		0		4	4	4	4	4	4	4	4	4	4	4	4	4	4	4	4	1	1	4	2	2	4	4	1	1	1	1	1
1365	35	1	1	0		0		0		0		0		0		0		0		0		2	2	2	2	2	2	2	4	4	3	3	3	4	3	3	3	1	1	3	3	2	1	1	1	1	1	1	1
4229	36	1	1	0		0		0		0		0		0		0		0		0		4	4	4	1	1	4	4	4	4	4	4	4	4	4	4	4	1	1	4	2	2	4	4	1	1	1	1	1
1112	28	2	1	0		0		0		0		0		0		0		0		0		1	1	1	1	1	1	1	2	2	1	1	4	4	4	4	4	1	1	4	1	2	4	4	1	1	1	1	1
4998	27	2	1	0		0		0		0		0		0		0		0		0		3	4	4	3	4	4	4	1	4	4	3	1	4	4	4	4	3	2	4	1	2	1	1	1	1	1	1	1
5818	52	2	1	0		0		0		0		0		0		0		0		0		1	1	1	1	1	4	1	1	1	1	1	1	4	4	4	4	3	2	3	4	2	4	4	1	1	1	1	1
4122	27	1	1	0		0		0		0		0		0		0		0		0		4	4	4	4	4	4	4	4	4	4	4	1	4	4	4	4	3	2	4	0	2	1	1	1	1	1	1	1
2915	18	1	1	0		0		0		0		0		0		0		0		0		4	4	4	3	3	4	4	4	4	4	4	4	4	4	4	4	1	1	3	1	2	1	1	1	1	1	1	1
6092	21	2	1	0		0		0		0		0		0		0		0		0		4	4	4	4	4	4	4	4	4	4	4	4	4	4	4	4	3	3	4	3	2	4	4	1	1	1	1	1
2127	36	1	1	0		0		0		0		0		0		0		0		0		4	4	4	4	4	4	4	4	4	4	4	4	4	4	4	4	3	1	4	2	1	1	1	1	1	1	1	1
3207	54	1	1	1	1	0		0		1	2	0		0		0		0		0		4	4	3	4	4	2	4	4	4	3	4	4	4	4	4	4	2	1	1	4	3	1	1	1	1	1	1	1
1980	32	2	1	1	2	1	2	0		0		0		0		0		1	1	0		4	4	2	4	4	4	4	4	4	3	3	4	4	4	4	4	2	2	1	3	2	1	1	1	1	1	1	1
5579	20	1	2	0		1	2	0		0		1	1	0		0		0		0		4	3	4	4	4	4	4	4	3	4	4	4	4	4	4	4	1	1	4	0	2	1	1	1	1	1	1	1
2274	40	1	1	0		0		0		0		0		0		0		0		0		4	4	4	4	4	4	4	4	4	4	4	4	4	4	4	4	3	2	4	1	2	1	1	1	1	1	1	1
4915	28	1	2	0		0		0		0		0		0		0		0		0		4	4	3	3	3	3	3	1	1	1	1	1	4	4	4	4	1	1	3	2	2	1	3	1	1	3	1	1
5003	26	2	1	0		0		0		0		0		0		0		0		0		4	4	4	4	4	4	4	4	4	4	4	4	4	4	4	4	1	1	3	1	2	1	2	1	1	1	1	1
1787	29	1	1	0		0		0		0		0		0		0		0		0		1	4	4	4	4	4	4	1	1	3	1	1	4	4	4	4	3	1	3	2	2	1	1	1	1	1	1	1
5249	35	2	1	0		0		0		0		0		0		0		0		0		3	3	1	3	3	3	3	3	2	2	2	2	3	3	3	4	3	2	3	1	2	4	1	1	1	4	1	1
4734	31	1	1	0		0		0		0		0		0		0		0		0		4	3	3	3	4	4		1	1	1	1	4	4	4	4	4	3	2	4	1	2	1	1	1	1	1	1	1
2227	20	1	2	0		0		0		0		0		0		0		0		0		4	3	4	4	4	4	4	4	4	2	3	4	4	4	4	4	1	1	4	1	2	1	1	1	1	1	1	1
3890	41	2	1	0		0		0		0		0		0		0		0		0		1	4	4	4	4	1	4	1	1	1	1	1	1	1	1	1	3	2	3	3	2	2	2	1	1	1	1	1
2102	23	1	2	0		0		0		0		0		0		0		0		0		4	4	4	4	4	4	4	1	1	1	1	1	4	4	4	3	1	1	4	1	2	1	2	1	1	1	1	1
4124	29	2	2	0		0		0		0		0		0		0		0		0		4	4	3	3	4	4	4	4	3	2	4	4	4	4	4	4	2	1	1	1	2	1	1	1	1	1	1	1
3701	40	2	2	0		0		0		0		0		0		0		0		0		1	1	1	1	1	1	1	3	3	3	3	3	3	4	4	4	1	1	1	1	2	4	2	1	1	4	1	1
4449	32	1	1	0		0		0		0		0		0		0		0		0		4	4	3	3	4	3	3	4	3	3	3	3	3	3	3	3	1	1	4	1	2	1	1	1	1	1	1	1
4760	26	1	1	0		0		0		0		0		0		0		0		0		4	4	4	4	4	4	4	4	4	4	4	4	4	4	4	4	1	1	4	3	2	1	1	1	1	1	1	1
5233	25	1	2	0		0		0		0		0		0		0		0		0		4	4	3	3	3	4	3	1	1	1	1	3	3	3	3	3	1	1	3	1	2	4	2	1	1	1	1	1
5423	25	2	1	0		0		0		0		0		0		0		0		0		4	4	4	4	4	4	4	4	4	4	4	4	4	4	4	4	1	1	4	1	2	4	4	1	1	4	1	1
1028	20	2	1	0		0		0		0		0		0		0		0		0		4	4	4	4	4	4	4	4	4	4	4	4	4	4	4	4	1	1	4	0	2	3	3	1	1	1	1	1
5719	21	2	1	0		0		0		0		0		0		0		0		0		4	4	4	4	3	3	3	1	1	1	2	2	2	2	4	4	1	1	5	0	2	1	1	1	1	1	1	1
3000	23	1	1	0		0		0		0		0		0		0		0		0		4	4	4	4	4	4	4	1	1	1	1	1	4	4	4	4	1	1	3	1	2	1	1	1	1	1	1	1
2799	28	2	1	0		0		0		0		0		0		0		0		0		4	4	4	3	3	4	4	4	4	4	4	4	4	4	4	4	2	2	4	2	2	4	4	1	1	1	1	1
4419	22	2	1	0		0		0		0		0		0		0		0		0		4	4	4	4	4	4	4	4	4	4	4	4	4	4	4	4	1	1	5	0	2	1	4	1	1	1	1	1
4297	27	1	2	0		0		0		0		0		0		0		0		0		4	4	4	4	4	4	4	4	4	4	4	4	4	4	4	4	3	2	5	1	2	1	1	1	1	1	1	1
6241	22	1	1	0		0		0		0		0		0		0		0		0		4	4	4	4	4	4	4	4	4	4	4	4	4	4	4	4	1	1	4	1	2	1	1	1	1	1	1	1
3632	53	1	1	0		0		0		0		0		0		0		0		0		1	1	1	1	1	1	1	1	1	1	1	1	1	1	1	1	1	1	2	4	2	4	4	1	1	1	1	1
1237	27	1	2	0		0		0		0		0		0		0		0		0		4	4	4	4	4	4	4	4	4	4	4	4	4	4	4	4	1	1	4	2	2	1	1	1	1	1	1	1
3011	26	1	1	0		0		0		0		0		0		0		0		0		4	3	3	4	4	4	4	4	4	4	4	4	4	4	4	4	3	1	3	1	2	4	4	1	1	1	1	1
4774	24	1	1	0		0		0		0		0		0		0		0		0		4	4	4	4	4	4	4	4	4	4	4	4	4	4	4	4	3	2	3	1	2	1	1	1	1	1	1	1
2700	26	1	1	0		0		0		0		0		0		0		0		0		4	4	4	4	4	4	4	4	4	4	4	4	4	4	4	4	2	2	4	1	2	1	4	1	1	1	1	1
1851	54	1	1	0		0		0		0		0		0		0		0		0		1	1	1	1	1	1	1	1	1	1	1	1	1	1	1	1	1	1	3	1	2	1	1	1	1	1	1	1
6124	32	2	1	0		0		0		0		0		0		0		0		0		4	4	4	4	4	4	4	4	4	4	4	4	4	4	4	4	3	2	3	4	2	4	4	1	1	1	1	1
4798	39	1	1	0		0		0		0		0		0		0		0		0		1	1	1	1	1	1	1	1	1	1	1	1	4	4	4	4	1	1	3	1	2	1	1	1	1	1	1	1
2601	18	1	1	0		0		0		0		0		0		0		0		0		4	3	3	4	4	3	3	4	4	4	3	3	4	4	4	4	1	1	3	0	2	1	4	1	1	1	1	1
6453	27	2	1	0		0		0		0		0		0		0		0		0		4	4	4	4	4	4	4	4	4	4	4	4	4	4	4	4	3	2	4	3	2	1	4	1	1	1	1	1
6579	37	2	1	1	1	0		0		0		1	2	0		0		0		0		1	4	2	2	4	4	4	1	3	3	4	4	4	4	4	4	1	1	1	2	2	1	2	1	1	1	1	1
6110	47	2	2	0		0		0		0		0		0		0		0		0		4	3	3	3	3	3	3	2	2	3	3	3	3	3	3	3	1	1	3	4	2	1	4	1	1	1	1	1
1300	29	1	2	0		0		0		0		0		0		0		0		0		4	3	3	3	3	2	2	1	1	1	1	1	4	4	4	4	3	1	3	2	2	1	1	1	1	1	1	1
4061	32	1	1	0		0		0		0		0		0		0		0		0		4	4	4	4	4	4	4	4	1	1	1	4	4	4	4	4	1	1	4	3	2	1	1	1	1	1	1	1
2562	29	1	1	0		0		0		0		0		0		0		0		0		4	4	4	4	4	4	4	4	4	4	4	4	4	4	4	4	2	1	3	2	2	1	1	1	1	1	1	1
1750	29	2	2	0		0		1	2	1	1	0		0		0		0		0		4	4	4	4	4	4	4	4	4	4	4	1	4	4	4	4	1	1	3	2	2	4	4	1	1	4	1	1
1096	19	1	2	0		0		0		0		0		0		0		0		0		4	4	4	4	4	4	4	4	4	4	4	4	4	4	4	4	2	1	3	0	2	1	1	1	1	1	1	1
2352	34	2	1	0		0		0		0		0		0		0		0		0		4	4	4	4	4	4	4	4	4	4	4	4	4	4	4	4	3	1	3	2	2	1	4	1	1	1	1	1
3716	53	1	1	0		0		0		0		0		0		0		0		0		4	4	4	4	4	4	4	1	1	1	1	1	3	3	4	4	1	1	4	2	2	1	4	1	1	1	1	1
4527	20	1	1	0		0		0		0		0		0		0		0		0		4	4	4	4	4	4	4	4	4	4	4	4	4	4	4	4	1	1	4	0	2	4	4	1	1	1	1	1
1452	19	1	1	0		0		0		0		0		0		0		0		0		4	4	4	4	4	4	4	4	4	4	4	4	4	4	4	4	1	1	4	0	2	4	4	1	1	4	1	1
3640	33	2	1	0		0		0		0		0		0		0		0		0		4	4	4	4	4	4	4	4	4	4	4	4	4	4	4	4	3	2	5	0	2	2	4	1	1	1	1	1
6486	25	2	1	0		0		0		0		0		0		0		0		0		4	4	4	4	4	4	4	4	1	1	1	1	4	4	4		3	1	4	0	2	4	4	1	1	1	1	1
1948	22	1	1	0		0		0		0		0		0		0		0		0		4	4	4	4	4	4	4	4	4	4	4	4	4	4	4	4	2	1	4	1	2	1	1	1	1	1	1	1
4668	20	1	1	0		0		0		0		0		0		0		0		0		4	4	4	4	4	4	4	4	4	4	4	4	4	4	4	4	1	1	4	0	2	1	4	1	1	1	1	1
2591	23	1	1	0		0		0		0		0		0		0		0		0		4	4	4	4	4	4	4	4	4	4	4	4	4	4	4	4	1	1	4	0	2	1	1	1	1	1	1	1
4224	22	1	1	0		0		0		0		0		0		0		0		0		1	3	1	4	4	4	4	4	1	3	3	2	4	4	4	4	1	1	1	3	2	1	1	1	1	1	1	1
2053	22	1	1	0		0		0		0		0		0		0		0		0		4	4	4	4	4	4	4	4	4	4	4	4	4	4	4	4	2	2	4	0	2	1	4	1	1	4	1	1
5355	24	1	2	0		0		0		0		0		0		0		0		0		4	4	4	4	4	4	4	4	4	4	4	4	4	4	4	4	2	2	4	1	2	4	4	1	1	1	1	1
4132	32	1	1	0		0		0		0		0		0		0		0		0		4	3	3	3	4	4	4	1	1	1	1	1	4	4	3	4	3	2	4	2	2	1	1	1	1	1	1	1
3729	42	1	1	0		0		0		0		0		0		0		0		0		4	4	4	4	4	4	4	4	4	4	4	4	4	4	4	4	2	3	5	2	2	1	4	1	1	1	1	1
5100	27	1	1	0		0		0		0		0		0		0		0		0		4	3	3	4	4	4	4	4	4	4	4	4	4	4	4	4	1	1	4	1	2	1	1	1	1	1	1	1
5713	34	1	1	0		0		0		0		0		0		0		0		0		4	4	4	4	4	4	4	1	1	1	3	3	4	4	4	4	1	1	4	3	2	1	1	1	1	1	1	1
5057	24	1	2	0		0		0		0		0		0		0		0		0		4	4	4	4	4	4	4	1	1	1	1	1	4	4	4	4	1	1	4	1	2		1	1	1	1	1	1
4242	24	2	1	0		0		0		0		0		0		0		0		0		4	4	4	4	4	4	4	1	1	1	3	3	3	4	4	4	1	1	4	0	2	4	4	1	1	1	1	1
3765	49	1	2	0		0		0		0		0		0		0		0		0		1	1	1	1	2	2	2	1	1	1	1	1	2	3	3	3	3	2	3	3	2	1	1	1	1	1	1	1
5581	71	1	1	0		0		0		0		0		0		0		0		0		1	1	1	1	1	1	1	1	1	1	1	1	1	2	2	2	1	1	2	6	1	1	1	1	1	1	1	1
3634	60	2	1	0		0		0		0		0		0		0		0		0		4	4	4	4	4	4	4	1	1	1	1	1	4	4	4	4	1	1	3	5	1	1	1	1	1	1	1	1
5747	41	2	2	0		0		0		0		0		0		0		0		0		3	3	3	3	3	3	2	1	1	1	1	2	2	2	3	3	1	1	3	3	2	1	3	1	1	1	1	1
5339	21	1	1	0		0		0		0		0		0		0		0		0		4	4	4	4	4	4	4	1	1	1	1	1	4	4	4	4	1	1	3	1	2	1	4	1	1	1	1	1
3819	23	1	1	0		0		0		0		0		0		0		0		0		3	3	3	4	4	4	4	1	1	1	1	1	3	3	4	4	1	1	3	0	2	4	4	1	1	1	1	1
4544	64	2	1	0		0		0		0		0		0		0		0		0		2	2	3	2	2	2	2	4	4	4	3	3	3	3	3	4	3	1	2	5	2	4	1	1	1	1	1	1
1360	33	2	1	0		0		0		0		0		0		0		0		0		4	4	4	4	4	4	4	4	4	4	4	4	4	4	4	4	3	2	3	1	2	1	1	1	1	1	1	1
1540	23	2	1	0		0		0		0		0		0		0		0		0		2	2	2	3	3	3	3	4	4	4	4	4	4	4	4	4	2	2	5	2	2	1	1	1	1	1	1	1
4217	60	1	2	0		0		0		0		0		0		0		0		0		1	1	1	1	1	1	1	1	1	1	1	1	1	4	4	4	1	1	1	3	2	1	3	1	1	1	1	1
1480	43	1	2	0		0		0		0		0		0		0		0		0		4	4	4	4	4	4	4	4	4	4	4	4	4	4	4	4	1	2	3	1	1	1	1	1	1	1	1	1
3770	21	1	1	0		0		0		0		0		0		0		0		0		4	4	4	4	4	4	4	4	4	4	4	4	4	4	4	4	1	1	4	0	2	1	1	1	1	1	1	1
1730	20	2	2	1	2	0		0		0		0		0		0		0		0		1	3	4	4	4	4	4	1	1	4	4	4	4	4	4	4	1	1	1	0	2	2	2	1	1	1	1	1
3448	25	2	1	0		0		0		0		0		0		0		0		0		4	4	4	4	4	4	4	4	4	4	4	4	4	4	4	4	2	1	4	0	2	1	2	1	1	1	1	1
6012	20	2	1	0		0		0		0		0		0		0		0		0		4	4	4	4	4	4	4	4	4	4	4	4	4	4	4	4	1	1	4	0	2	1	2	1	1	1	1	1
4478	22	2	2	0		0		0		0		0		0		0		0		0		1	4	4	4	4	4	4	4	4	4	4	4	4	4	4	4	2	1	4	1	2	2	2	1	1	1	1	1
6494	38	1	2	0		0		1	1	0		0		0		0		1	1	0		4	4	4	1	4	4	4	4	4	2	4	3	4	4	4	4	1	1	1	2	2	1	1	1	1	1	1	1
1425	35	1	1	0		1	2	0		0		0		0		1	2	0		0		4	4	4	4	4	4	4	4	4	4	4	4	4	4	4	4	1	1	1	1	2	1	1	1	1	1	1	1
2863	32	2	1	0		1	2	0		1	1	0		0		0		0		0		3	4	4	4	4	4	4	4	4	4	1	4	4	4	4	4	2	1	1	1	2	2	2	1	1	1	1	1
2057	23	1	2	0		0		0		0		0		0		0		0		0		4	1	4	1	4	4	4	4	4	4	4	4	4	4	4	4	2	1	4	1	2	1	2	1	1	1	1	1
1068	25	2	1	0		0		0		1	2	0		0		0		0		0		4	4	4	4	4	4	4	4	4	4	4	4	4	4	4	4	2	1	4	1	2	1	2	1	1	1	1	1
1863	37	1	1	0		0		0		0		0		0		0		0		0		4	4	4	4	4	4	4	4	4	4	4	4	4	4	4	4	3	2	4	3	3	1	1	1	1	1	1	1
4839	64	1	1	0		0		0		0		0		0		0		0		0		4	4	4	4	4	4	4	4	4	4	4	4	4	4	4	4	1	1	3	1	2	4	4	1	1	1	1	1
1242	33	2	1	0		0		0		0		0		0		0		0		0		1	1	1	1	1	1	1	2	1	1	1	2	1	1	1	1	3	2	3	0	2	4	1	1	1	1	1	1
3752	36	1	1	0		0		0		0		0		0		0		0		0		4	4	4	4	4	4	4	4	4	4	4	4	4	4	4	4	1	1	2	4	2	1	4	1	1	1	1	1
2480	22	1	1	0		0		0		0		0		0		0		0		0		4	4	4	4	4	4	4	4	4	4	4	4	4	4	4	4	1	1	3	2	2	1	4	1	1	1	1	1
1069	27	1	1	0		0		0		0		0		0		0		0		0		3	4	4	3	4	4	4	4	4	4	4	4	4	4	4	4	1	1	4	2	2	1	1	1	1	1	1	1
1158	31	1	1	0		0		0		0		0		0		0		0		0		4	4	4	4	4	4	4	1	1	1	2	3	4	3	3	3	3	2	4	2	2	1	3	1	1	1	1	1
6565	22	1	1	0		0		0		1	2	0		0		0		0		0		1	4	4	4	2	4	4	4	4	1	4	3	4	4	4	4	1	1	1	0	2	1	1	1	1	1	1	1
4306	31	2	1	0		0		0		0		0		0		0		0		0		4	4	4	4	4	4	4	4	4	4	4	4	4	4	4	4	3	2	4	1	2	1	1	1	1	1	1	1
4681	29	1	2	0		0		0		0		0		0		0		0		0		4	4	4	4	4	4	4	4	4	4	4	4	4	4	4	4	2	1	4	1	2	1	1	1	1	1	1	1
1233	22	2	1	0		0		0		0		0		0		0		0		0		4	4	3	4	4	4	4	4	4	2	4	4	4	4	4	4	1	1	4	0	2	2	2	1	1	1	1	1
4346	18	1	2	0		0		1	2	0		0		0		0		0		0		4	4	1	4	4	4	4	4	4	4	4	4	4	4	4	4	1	1	4	0	2	1	1	1	1	1	1	1
6395	42	1	1	0		0		0		0		0		0		0		0		0		4	4	4	4	4	4	4	4	4	4	4	4	4	4	4	4	3	3	5	4	1	1	1	1	1	1	1	1
5549	26	1	1	0		0		0		0		0		0		0		0		0		4	4	4	4	4	4	4	4	4	4	4	4	4	4	4	4	1	1	4	1	2	1	1	1	1	1	1	1
3226	19	1	2	0		0		0		0		0		0		0		0		0		4	4	4	4	4	4	4	4	4	4	4	4	4	4	4	4	1	1	4	0	2	1	1	1	1	1	1	1
1801	31	2	1	0		0		0		0		0		0		0		0		0		3	4	3	3	3	3	3	4	4	4	4	4	4	4	4	4	3	2	4	2	2	1	1	1	1	1	1	1
5901	31	1	1	0		0		0		0		0		0		0		0		0		4	4	4	4	4	4	4	4	3	3	4	4	4	4	4	4	1	1	3	1	2	1	1	1	1	1	1	1
1811	44	1	1	0		0		0		0		0		0		0		0		0		1	1	1	1	1	1	1	1	1	1	1		1	4	4	4	1	1	4	3	1	1	1	1	1	1	1	1
4850	18	2	1	0		0		0		0		0		0		0		0		0		4	4	4	4	4	4	4	4	4	4	4	4	4	4	4	4	1	1	3	0	2	4	4	1	4	4	1	1
6083	42	1	1	0		0		0		0		0		0		0		0		0		4	4	4	4	4	4	4	4	4	4	4	4	4	4	4	4	1	1	2	3	2	1	1	1	1	1	1	1
3491	27	1	1	0		0		0		0		0		0		0		0		0		4	4	4	4	4	4	4	4	4	4	4	4	4	4	4	4	1	1	3	1	2	1	1	1	1	1	1	1
3548	32	2	2	0		0		0		0		0		0		0		0		0		4	4	2	4	4	4	4	4	4	4	4	4	4	4	4	4	2	1	4	6	2	1	2	1	1		1	1
6342	28	1	2	0		0		0		0		0		0		0		0		0		4	4	4	4	4	4	4	4	4	4	4	4	4	4	4	4	3	1	4	1	2	1	4	1	1	1	1	1
1725	45	2	2	0		0		0		0		0		0		0		0		0		4	4	4	4	4	4	4	1	2	2	2	3	4	3	3	3	3	1	2	2	2	4	1	1	1	1	1	1
2675	40	2	2	0		0		0		0		0		0		0		0		0		1	1	1	1	4	4	4	3	3	3	2	2	2	2	2	2	2	2	3	4	2	4	4	1	1	1	1	1
5637	29	1	2	0		0		0		0		0		0		0		0		0		4	4	4	4	4	4	4	4	4	4	3	3	3	3	3	3	2	1	3	1	2	1	1	3	3	3	3	3
3111	33	1	2	0		0		0		0		0		0		0		0		0		4	4	4	4	4	4	4	4	4	4	4	4	4	4	4	4	3	2	4	1	2	1	1	1	1		1	1
6602	50	2	1	0		0		0		0		0		0		0		0		0		4	4	4	4	4	4	4	1	1	1	4	4	4	4	4	4	3	2	4	9	2	1	1	1	1	1	1	1
5088	59	1	2	0		0		0		0		0		0		0		0		0		1	1	1	1	1	1	1	1	1	1	1	1	1	1	1	1	1	1	3	3	2	1	1	1	1	1	1	1
2183	45	2	1	0		0		0		0		0		0		0		0		0		4	4	4	4	3	3	3	2	2	2	2	2	2	2	2	2	3	3	4	3	1	1	1	1	1	1	1	1
3457	31	1	1	0		0		0		0		0		0		0		0		0		1	1	1	1	2	1	2	1	1	1	4	4	4	4	4	4	1	1	3	1	2	1	4	1	1	1	1	1
6317	26	1	1	0		0		0		0		0		0		0		0		0		3	3	3	4	4	4	4	1	1	4	4	4	4	4	4	2	1	1	4	1	2	1	1	1	1	1	1	1
3007	41	1	1	0		0		0		0		0		0		0		0		0		1	1	1	1	1	4	4	1	1	1	4	4	4	4	4	4	3	1	3	1	2	1	1	1	1	1	1	1
5411	54	1	1	0		0		0		0		0		0		0		0		0		1	1	1	1	1	1	1	1	1	1	1	1	1	1	4	4	1	1	1	3	2	1	1	1	1	1	1	1
3629	30	1	2	0		0		0		0		0		0		0		0		0		1	1	1	1	1	1	1	1	2	2	2	2		3	3	3	1	1	3	4	2	4	1	1	1	1	1	1
4889	32	2	1	0		0		0		0		0		0		0		0		0		1	1	1	1	1	1	1	1	1	1	1	1	3	3	3	4	1	1	3	1	2	4	4	1	1	1	1	1
1776	21	1	1	0		0		0		0		0		0		0		0		0		4	4	4	4	4	4	4	4	4	4	4	4	4	4	4	4	1	1	4	0	2	4	4	1	1	4	1	1
6191	21	1	1	0		0		0		0		0		0		0		0		0		1	1	1	1	1	1	1	1	1	1	1	1	1	4	4	4	1	1	4	2	2	1	1	1	1	1	1	1
3998	44	2	1	0		0		0		0		0		0		0		0		0		4	4	4	4	4	4	4	4	4	4	4	4	4	4	4	4	1	1	3	3	2	1	1	1	1	1	1	1
2196	44	1	1	1	2	0		0		0		0		0		0		0		0		4	4	4	4	4	4	4	4	4	2	4	4	4	4	4	4	2	1	1	2	2	1	1	1	1	1	1	1
6205	26	2	1	0		0		0		1	1	0		0		0		0		0		4	4	4	4	4	4	4	4	4	4	4	4	4	4	4		2	1	1	0	2	2	2	1	1	1	1	1
2546	31	2	1	1	2	0		0		0		0		1	1	0		0		0		4	2	4	4	4	4	4	3	3	4	4	3	4	4	4	4	1	1	1	5	2	1	2	1	1	1	1	1
5063	43	2	1	0		1	2	0		0		0		1	2	0		0		0		4	4	2	4	4	4	4	2	4	4	4	4	4	4	4	4	1	1	4	4	2	2	2	1	1	1	1	1
2711	31	1	1	0		0		0		0		0		0		0		0		0		4	3	4	4	4	4	4	4	2	4	4	4	4	4	4	4	1	1	1	2	2	1	1	1	1	1	1	1
2886	36	1	1	0		0		0		1	1	0		0		0		0		0		4	3	3	4	4	4	4	4	4	4	4	4	4	4	4	4	1	1	1	2	2	1	1	1	1	1	1	1
5109	23	2	2	1	2	0		0		0		0		0		0		0		0		4	4	2	4	4	4	4	4	4	4	4	2	4	4	4	4	2	1	4	0	2	1	2	1	1	1	1	1
3360	29	2	1	1	2	0		0		0		0		0		0		0		0		4	4	3	1	4	4	4	1	4	4	2	2	4	4	4	4	1	1	1	1	2	2	2	1	1	1	1	1
1662	53	2	2	0		0		0		1	1	0		0		0		0		0		4	4	4	4	4	4	4	4	4	4	4	4	4	4	4	4	2	1	1	9	2	1	1	1	1	1	1	1
5216	43	1	2	0		0		0		0		0		0		0		0		0		3	3	3	3	4	4	4	1	2	4	4	4	4	4	4	4	2	1	1	4	2	1	1	1	1	1	1	1
1516	28	1	1	1	2	0		0		0		0		0		0		0		0		4	4	4	4	4	4	4	2	4	4	2	4	4	4	4	4	2	1	1	1	2	1	1	1	1	1	1	1
4592	57	1	2	0		0		0		0		0		0		0		0		0		4	4	3	3	4	4	4	4	4	4	4	4	4	4	4	4	1	1	1	2	2	1	1	1	1	1	1	1
4420	20	1	1	0		0		0		0		0		0		0		0		0		4	4	4	4	4	4	4	1	1	1	2	2	4	4	4		1	1	4	1	2	1	1	1	1	1	1	1
3372	25	1	1	0		0		0		0		0		0		0		0		0		4	4	4	4	4	4	4	4	4	4	4	4	4	4	4	4	2	1	4	0	2	1	1	1	1	1	1	1
1308	29	1	1	0		0		0		0		0		0		0		0		0		4	4	4	4	4	4	4	4	4	4	4	4	4	4	4	4	2	2	5	0	2	1	1	1	1	1	1	1
4585	39	1	1	0		0		0		0		0		0		0		0		0		4	4	4	4	4	4	4	4	4	4	4	4	4	4	4	4	3	1	2	1	2	1	1	1	1	1	1	1
1265	36	1	1	0		0		0		0		0		0		0		0		0		3	4	4	4	3	3	4	4	4	4	4	4	4	4	4	4	3	2	4	3	2	1	1	1	1	1	1	1
3617	61	1	1	0		0		0		0		0		0		0		0		0		3	2	3	3	3	4	4	1	2	1	4	4	4	4	4	4	1	1	2	3	2	1	1	1	1	1	1	1
2489	30	2	1	0		0		0		0		0		0		0		0		0		1	4	1	4	4	4	4	1	1	4	4	4	4	4	4	4	1	1	3	1	2	4	4	1	1	4	1	1
5788	21	1	2	0		0		0		0		0		0		0		0		0		4	4	4	4	4	4	4	4	4	4	4	4	4	4	4	4	1	1	3	0	2	4	2	1	4	4	1	1
4123	39	2	2	0		0		1	2	1	2	0		0		0		0		1	1	4	4	4	4	4	4	4	1	1	1	3	2	4	4	4	4	2	1	3	2	2	4	2	1	1	1	1	1
1370	54	2	1	0		0		0		0		0		0		0		0		0		1	2	2	1	1	4	4	1	1	1	1	1	4	4		4	1	1	2	2	2	4	4	1	1	1	1	1
3549	28	2	2	0		0		0		0		0		0		0		0		0		4	4	4	4	4	4	4	4	4	4	4	4	4	4	4	4	1	1	3	2	2	4	2	1	2	2	1	1
4647	29	2	2	0		0		0		0		1	2	0		0		0		0		1	2	2	3	3	3	2	2	3	3	3	3	3	2	2		3	2	4	1	2	4	4	1	1	1	1	1
3774	35	1	2	0		0		0		0		0		0		0		0		0		4	4	4	4	4	4	4	1	2	1	4	4	4	4	4	4	2	2	4	1	2	1	1	1	1	1	1	1
1568	35	2	1	0		0		0		0		0		0		0		0		0		4	4	3	4	4	4	4	1	1	1	1	3	3	4	4	4	3	2	3	0	2	4	4	1	1	2	1	1
1908	41	2	1	0		0		0		0		0		0		0		0		0		4	1	1	3	3	3	3	1	1	1	1	1	2	3	3	4	1	1	3	1	2	2	2	1	1	1	1	1
2968	26	2	2	0		0		0		0		0		0		0		0		0		4	4	4	4	4	4	4	4	4	4	4	4	4	4	4	4	1	1	4	0	2	1	1	1	1	1	1	1
3601	61	1	2	0		0		0		0		0		0		0		0		0		4	4	4	4	4	4	4	1	1	1	1	1	3	4	4	4	2	1	3	3	1	1	1	1	1	1	1	1
1123	36	2	1	0		0		0		0		0		0		0		0		0		4	4	3	4	3	4	4	4	4	4	4	4	4	4	4	4	2	1	2	1	2	4	4	1	1	4	1	1
5976	52	2	2	0		0		0		0		0		0		0		0		0		4	4	4	4	4	4	4	3	3	4	4	4	3	4	4	4	1	1	2	2	2	4	4	1	1	1	1	1
3486	20	2	1	0		0		0		0		0		0		0		0		0		4	3	3	3	4	4	4	4	4	4	4	4	4	4	4	4	1	2	4	0	2	1	1	1	1	1	1	1
4232	30	2	1	0		0		0		0		0		0		0		0		0		1	2	2	2	3	3	3	1	1	1	1	4	3	3	4	4	3	2	3	2	2	1	1	1	1	1	1	1
1902	24	1	1	0		0		0		0		0		0		0		0		0		3	3	4	4	4	4	3	3	3	3	3	3	3	3	4	4	1	1	4	2	2	1	1	1	1	1	1	1
2814	26	2	1	1	2	0		1	1	0		0		1	2	0		0		0		4	4	4	4	4	4	4	4	4	4	4	4	4	4	4	4	1	1	4	2	2	4	4	1	1	1	1	1
4865	35	2	2	0		1	2	0		0		0		0		0		0		0		4	3	4	4	4	4	4	3	4	4	4	4	4	4	4	4	2	1	4	2	2	2	1	4	4	4	4	4
4788	19	1	1	0		0		1	1	0		0		0		0		0		0		4	4	4	4	4	4	4	4	4	4	4	4	4	4	4	4	1	1	1	0	2	1	1	1	1	1	1	1
4704	26	1	1	0		0		0		0		0		0		0		0		0		4	3	4	3	3	3	4	1	1	1	1	4	4	4	4	4	2	2	5	1	2	1	1	1	1	1	1	1
4199	22	1	1	0		0		0		0		0		0		0		0		0		4	4	4	4	4	4	4	1	1	1	3	2	3	3	3	3	1	1	4	1	2	1	1	1	1	1	1	1
2881	29	1	1	0		0		0		0		0		0		0		0		0		3	4	4	4	4	4	4	1	1	1	1	3	3	3	2	2	3	2	4	2	2	1	1	1	1	1	1	1
2903	21	1	1	0		0		0		0		0		0		0		0		0		4	4	3	4	4	4	4	1	1	1	1	1	3	3	4	4	1	1	4	1	2	1	4	1	1	1	1	1
1511	23	2	2	0		0		0		0		0		0		0		0		0		4	4	4	4	4	4	4	4	4	4	4	4	4	4	4	4	1	1	4	0	2	1	2	1	1	4	1	1
1860	46	1	2	0		0		0		0		0		0		0		0		0		4	4	4	4	4	3	3	1	1	1	1	3	3	3	3	3	3	1	3	1	2	1	1	1	1	1	1	1
1129	28	2	2	0		0		0		0		0		0		0		0		0		3	1	2	2	2	2	1	1	1	2	2	2	2	3	3	3	3	1	2	0	2	4	1	1	4	1	1	1
1421	32	2	1	0		0		0		0		0		1	1	1	2	0		1	1	4	4	4	4	4	4	4	4	4	4	4	4	4	4	4	4	1	1	2	1	2	4	4	1	1	1	1	1
4170	44	1	1	0		0		0		0		0		0		0		0		0		4	4	4	4	4	4	4	4	4	4	4	4	4	4	4	4	1	1	3	3	1	1	1	1	1	1	1	1
1378	48	2	1	0		0		0		0		0		0		0		0		0		4	4	4	4	4	4	4	1	2	1	1	1	2	2	2	2	3	2	3	3	2	1	4	1	1	4	1	1
4235	32	2	1	0		0		0		0		0		0		0		0		0		4	4	4	4	4	4	4	1	2	2	2	2	3	3	4	4	3	2	5	0	2	4	4	1	1	1	1	1
6248	54	2	1	0		0		0		0		0		0		0		0		0		4	4	4	4	4	4	4	2	2	2	2	2	4	4	4	4	3	2	5	5	3	1	1	1	1	1	1	1
2770	43	2	1	0		0		0		0		0		0		0		0		0		1	1	1	2	2	2	2	1	1	1	1	1	1	1	4	4	3	2	3	4	2	4	4	1	1	1	1	1
1058	24	2	2	0		0		0		0		0		0		0		0		0		4	4	3	3	4	4	3	1	1	1	1	1	3	3	3	3	3	2	4	1	2	4	4	1	1	1	1	1
1962	27	1	1	1	2	0		0		0		0		1	2	0		0		0		1	4	4	4	4	4	4	4	4	4	4	4	4	4	4	4	2	1	4	1	2	1	1	1	1	1	1	1
1494	46	2	2	0		0		1	1	0		0		0		0		0		0		4	2	3	4	4	3	4	4	4	3	2	2	3	4	4	4	1	1	1	4	2	1	1	1	1	1	1	1
2738	24	1	2	0		1	2	0		0		0		0		0		0		0		4	4	3	3	4	4	4	4	4	4	2	1	4	4	4	4	2	1	4	1	2	1	2	1	1	1	1	1
3624	22	1	2	0		0		0		0		0		0		0		0		0		4	4	4	4	4	4	4	4	4	1	2	4	4	4	4	4	1	1	4	0	2	2	2	1	1	1	1	1
3043	40	1	1	0		0		0		0		0		0		1	2	0		0		4	4	4	4	4	4	4	4	4	4	4	4	4	4	4	4	2	1	1	0	2	1	1	1	1	1	1	1
4564	34	2	2	1	2	1	2	1	2	0		0		0		0		0		0		4	4	4	4	4	4	4	4	4	2	4	4	4	4	4	4	1	1	1	2	2	1	1	1	1	1	1	1
3561	25	1	1	0		0		0		1	2	0		0		0		0		0		4	4	4	2	4	4	4	4	4	4	4	4	4	4	4	4	1	1	4	2	2	1	1	1	1	1	1	1
2021	23	2	1	0		0		0		0		0		0		0		0		0		4	4	3	3	3	3	4	1	1	2	2	1	4	4	4	4	1	1	3	0	2	1	4	1	1	1	1	1
3320	24	1	2	0		0		0		0		0		0		0		0		0		4	4	4	4	4	4	4	1	1	1	1	1	4	1	2	2	1	1	4	1	2	1	2	1	1	2	1	1
4520	20	1	2	0		0		0		0		0		0		0		0		0		4	4	3	3	3	3	3	1	1	1	1	1	3	3	4	4	1	1	4	1	2	1	1	1	1	1	1	1
4418	38	2	3	0		0		0		0		0		0		0		0		0		4	4	4	4	4	4	4	4	4	4	4	4	4	4	4	4	3	3	5	1	1	1	1	1	1	1	1	1
5243	18	2	1	0		0		0		0		0		0		0		0		0		4	4	4	4	4	4	4	4	4	4	4	4	4	4	4	4	1	1	4	0	2	1	1	1	1	1	1	1
2698	19	1	1	0		1	2	0		0		0		0		0		0		0		1	3	3	3	2	3	3	1	1	2	2	2	2	4	4	4	1	1	4	0	2	4	4	1	1	1	1	1
6295	21	1	2	0		0		0		0		0		0		0		0		0		1	1	1	3	3	2	3	4	4	4	4	4	4	4	3	3	1	1	3	0	2	1	4	1	1	1	1	1
2676	24	1	1	0		0		1	2	0		0		0		0		0		0		4	4	4	4	4	4	4	4	4	4	4	4	4	4	4	4	1	1	4	0	2	1	1	1	1	1	1	1
4633	22	1	1	0		0		0		0		0		0		0		0		0		4	4	4	4	4	4	4	4	4	4	4	4	4	4	4	4	1	1	4	0	2	1	2	1	1	1	1	1
3985	21	1	1	0		0		0		0		1	2	0		0		0		0		4	4	4	4	4	4	4	1	4	4	4	4	4	4	4	4	1	1	4	0	2	1	1	1	1	1	1	1
6515	27	2	1	0		0		0		0		0		0		0		0		0		4	4	4	4	4	4	4	4	4	4	4	4	4	4	4	4	2	2	5	0	2	1	4	1	1	1	1	1
4363	28	1	2	0		0		0		0		0		0		0		0		0		4	4	4	4	4	4	4	4	4	4	4	4	4	4	4	4	1	1	4	3	2	1	1	1	1	1	1	1
3306	27	1	1	0		0		0		0		0		0		0		0		0		3	3	3	3	3	3	3	1	1	1	1	4	3	2	3	4	1	1	4	1	2	1	4	1	1	1	1	1
2438	22	1	3	0		0		0		0		0		0		0		0		0		3	4	4	4	4	4	3	4	4	4	4	3	3	3	3	3	1	1	5	0	2	1	4	1	1	1	1	1
1855	23	2	1	0		0		0		0		0		0		0		0		0		4	4	4	4	4	4	4	3	2	2	2	2	4	4	4	4	3	1	4	0	2	4	1	1	1	1	1	1
5776	33	2	1	0		0		0		0		0		0		0		0		0		3	3	3	3	4	4	4	1	1	1	1	1	3	2	2	3	2	2	3	6	2	4	4	1	1	1	1	1
3616	31	2	1	0		0		0		0		0		0		0		0		0		4	4	4	4	4	4	4	4	4	4	4	4	4	4	4	4	2	2	4	1	2	4	4	1	1	4	1	1
2241	23	2	1	0		0		0		0		0		0		0		0		0		3	4	3	3	3	3	3	1	4	3	4	4	4	4	4	4	3	2	4	0	2	1	4	1	1	1	1	1
5254	26	2	1	0		0		0		0		0		0		0		0		0		4	4	4	4	4	4	4	4	4	4	4	4	4	4	4	4	3	3	5	0	2	4	4	1	1	4	1	1
2742	56	2	1	0		0		0		0		0		0		0		0		0		4	4	4	4	4	4	4	4	4	4	4	4	4	4	4	4	2	2	3	1	1	1	1	1	1	1	1	1
6178	42	1	1	0		0		0		0		0		0		0		0		0		4	4	4	4	4	4	4	1	1	1	2	2	3	3	3	4	3	2	4	1	1	1	1	1	1	1	1	1
4826	25	1	1	0		0		0		0		0		0		0		0		0		4	4	4	4	4	4	4	4	4	4	4	3	3	4	4	4	2	1	3	0	2	1	1	1	1	1	1	1
4536	27	1	1	0		0		0		0		0		0		0		0		0		4	4	4	4	4	4	4	1	1	1	1	2	3	3	3	3	1	1	4	0	2	1	1	1	1	1	1	1
4049	21	1	1	0		0		0		0		0		0		0		0		0		3	3	3	4	4	4	4	1	1	1	1	2	2	2	3	4	1	1	3	2	2	4	4	1	1	1	1	1
6560	27	1	1	0		0		0		0		0		0		0		0		0		4	4	4	4	4	4	4	1	1	1	1	2	2	3	3	3	1	1	4	1	2	1	1	1	1	1	1	1
1538	22	2	1	0		0		0		0		0		0		0		0		0		4	4	4	4	4	4	4	1	1	1	2	3	3	3	3	3	1	1	4	0	2	1	1	1	1	1	1	1
5171	19	1	2	0		0		0		0		0		0		0		0		0		4	4	4	4	4	4	4	4	4	4	4	4	4	4	4	4	1	1	4	0	2	1	1	1	1	1	1	1
6364	36	1	2	0		0		0		0		0		0		0		0		0		1	1	3	3	3	3	3	1	1	1	2	1	3	3	3	4	1	1	3	2	2	1	1	1	1	1	1	1
4082	24	1	1	0		0		0		0		0		0		0		0		0		3	3	4	4	4	4	4	4	4	4	4	3	3	4	4	4	1	1	4	1	2	1	2	1	1	1	1	1
1009	27	2	1	0		0		0		0		0		0		0		0		0		1	1	2	2	2	2	2	1	1	1	1	1	2	2	2	4	1	1	3	1	2	3	3	1	1	1	1	1
2126	31	2	1	0		0		0		0		0		0		0		0		0		1	1	2	3	3	3	3	1	1	1	1	1	1	3	4	4	3	2	3	3	2	4	4	1	1	4	1	1
5687	37	2	1	0		0		0		0		0		0		0		0		0		4	4	4	4	4	4	4	4	4	4	1	3	3	3	3	3	1	1	5	1	2	1	1	1	1	1	1	1
6356	50	2	1	0		0		0		0		0		0		0		0		0		3	3	3	4	4	4	4	1	1	1	1	2	2	3	3	4	3	2	1	3	2	1	1	1	1	1	1	1
2315	23	1	1	0		0		0		0		0		0		0		0		0		1	2	2	2	2	3	3	1	1	2	2	1	4	4	4	4	2	1	4	1	2	1	1	1	1	1	1	1
5294	31	1	1	0		0		0		0		0		0		0		0		0		1	1	2	2	2	2	2	1	1	1	1	3	3	3	3	3	3	2	4	1	2	1	4	1	1	1	1	1
3088	36	2	1	0		0		0		0		0		0		0		0		0		2	2	2	2	2	1	1	1	1	2	2	2	2	3	3	4	3	2	4	4	2	1	4	1	1	1	1	1
2385	36	2	1	1	2	1	2	0		1	3	1	2	0		0		0		0		1	1	1	1	1	1	1	1	1	1	1	2	2	2	2	2	3	2	3	2	2	4	4	1	1	1	1	1
3661	22	1	3	0		0		0		0		0		0		0		0		0		1	1	2	2	2	2	2	1	1	1	1	1	1	1	2	2	3	2	2	0	2	1	1	1	1	1	1	1
2810	31	2	1	0		0		0		0		0		0		0		0		0		1	1	1	2	2	2	2	1	1	1	2	3	4	3	4	4	3	2	4	1	2	1	1	1	1	1	1	1
2436	27	2	1	0		0		0		0		0		0		0		0		0		4	4	4	4	3	3	4	1	1	1	3	3	2	3	3	3	3	1	4	0	2	4	4	1	1	4	1	1
2766	42	1	1	0		0		0		0		0		0		0		0		0		1	1	2	2	2	1	1	4	4	4	4	3	3	3	2	4	1	1	5	0	2	1	1	1	1	1	1	1
6020	35	1	1	0		0		0		0		0		0		0		0		0		1	1	4	4	3	3	3	2	2	2	3	3	3	3	4	3	2	2	3	1	2	1	4	1	1	1	1	1
4205	49	2	1	0		0		0		0		0		0		0		0		0		4	4	4	4	4	4	4	4	2	4	3	4	4	4	4	4	1	1	1	4	2	1	1	1	1	1	1	1
5923	34	2	1	0		0		0		0		0		0		0		0		0		2	2	1	1	1	1	1	1	1	1	1	1	1	1	1	1	3	2	5	2	2	4	1	1	1	1	1	1
4687	24	2	1	0		0		0		0		0		0		0		0		0		1	1	1	2	2	2	2	1	1	1	1	1	1	1	1	1	1	1	5	0	2	1	1	1	1	1	1	1
3535	41	1	1	1	2	1	3	1	3	1	2	1	1	1	2	0		0		1	3	1	1	2	2	3	3	3	1	1	1	1	2	2	2	2	2	1	1	2	5	2	1	1	1	1	1	1	1
3521	34	2	2	0		0		0		0		1	2	1	2	1	2	0		0		1	1	2	2	2	2	2	1	1	2	2	3	3	3	2	2	1	1	3	0	2	1	1	1	1	1	1	1
4825	28	1	1	0		0		0		0		0		0		0		0		0		1	1	1	3	1	1		1	1	1	1	1	1	3	3	3	3	3	3	1	2	1	4	1	1	1	1	1
4115	37	2	1	0		0		0		0		0		0		0		0		0		1	1	1	1	2	2	2	1	1	1	2	2	1	1	1	1	1	1	4	0	1	1	1	1	1	1	1	1
6402	33	2	1	0		0		0		1	2	1	1	0		0		0		0		4	4	4	4	4	4	4	4	4	4	4	1	4	4	4	4	3	2	3	0	2	4	1	1	1	1	1	1
4581	37	2	1	0		0		0		0		0		0		0		0		0		1	4	4	4	4	4	4	1	1	1	4	4	4	4	4	1	3	1	3	4	2	4	3	1	1	1	1	1
6138	29	2	1	0		0		0		1	3	0		1	1	0		1	2	0		1	1	4	4	4	4	4	1	1	4	4	4	4	4	4	4	3	3	4	2	2	4	4	1	1	1	1	1
6232	47	2	1	0		0		0		0		0		0		0		0		0		1	1	1	1	1	1	2	1	1	1	1	1	4	4	4	1	3	2	3	1	2	4	1	1	1	1	1	1
5402	22	2	1	0		0		0		0		0		0		0		0		0		1	1	1	1	4	4	4	1	1	1	1	1	4	4	4	1	1	1	3	3	2	1	4	1	1	1	1	1
1334	27	2	1	0		0		0		0		0		0		0		0		0		1	1	4	4	4	4	4	4	1	4	4	3	2	2	3	1	1	1	3	1	2	4	4	1	1	1	1	1
3992	24	2	2	0		0		0		0		0		0		0		0		0		1	1	2	2	2	3	1	4	1	1	3	4	3	3	3	1	1	1	4	0	2	4	4	1	1	1	1	1
5507	22	1	2	0		0		0		0		0		0		0		0		0		1	2	1	2	2	2	2	1	1	1	4	4	4	4	4	3	1	1	4	1	2	1	1	1	1	1	1	1
1159	30	2	1	0		0		0		0		0		0		0		0		0		1	1	2	1	1	1	2	1	2	2	1	2	2	2	1	1	1	1	5	1	2	1	1	1	1	1	1	1
4515	27	1	1	0		0		0		0		0		0		0		0		0		1	1	4	4	4	4	4	4	4	4	4	4	4	4	4	4	3	2	5	1	2	1	1	1	1	1	1	1
2822	28	2	1	0		0		0		0		0		0		0		0		0		1	1	2	2	3	2	2	1	1	4	4	4	3	3	3	4	2	2	3	3	2	2	1	2	2	1	1	1
5151	31	2	1	0		0		0		0		0		0		0		0		0		1	1	2	2	2	2	3	1	2	2	2	2	2	2	3	3	3	2	4	4	2	4	4	4	1	1	1	1
1973	28	2	1	1	2	1	3	1	1	1	1	1	2	1	2	1	2	1	2	1	2	1	1	1	1	1	1	2	1	1	1	1	2	2	2	2	4	1	1	3	0	2	1	4	1	1	1	1	1
6288	18	1	1	0		0		0		0		0		0		0		0		0		2	2	2	2	4	2	2	1	1	4	1	1	4	3	4	4	1	1	3	2	2	1	1	1	1	1	1	1
2865	39	1	1	1	3	0		1	1	1	1	0		1	1	1	1	1	2	1	3	1	1	1	1	1	2	2	1	1	2	3	3	3	3	4	1	2	1	3	1	2	4	4	4	1	1	1	1
2066	31	2	1	1	1	0		0		0		1	2	1	2	0		0		0		1	1	1	1	1	1	1	1	2	2	2	1	1	2	2	3	1	1	3	2	2	4	4	1	1	4	1	1
5221	43	2	2	0		0		0		0		0		0		0		0		0		3	1	1	2	3	3	2	1	1	1	2	3	3	4	3	1	2	2	3	5	2	1	1	1	1	1	1	1
5969	28	1	1	0		0		0		0		0		0		0		0		0		4	4	4	4	4	4	4		3	3	3	2	2	3	4	4	1	1	3	0	2	4	4	1	1	1	1	1
5026	19	1	1	0		0		0		0		0		0		0		0		0		1	2	2	2	2	1	1	1	1	1	2	1	1	2	2	1	1	1	1	0	2	1	1	1	1	1	1	1
1532	47	1	2	0		0		0		0		0		0		0		0		0		2	1	1	1	2	2	2	2	2	2	2	2	2	3	3	3	1	1	3	3	2	1	4	1	1	1	1	1
1303	18	1	1	0		0		0		0		0		0		0		0		0		1	3	4	4	4	4	4	4	3	4	4	4	4	4	4	4	1	1	4	0	2	1	1	1	2	1	1	1
1115	33	2	1	0		1	2	1	1	1	1	1	3	0		0		0		1	2	1	1	1	2	2	2	2	4	4	3	4	4	4	4	4	4	1	1	4	0	2	1	1	1	1	1	1	1
6039	24	2	1	0		0		0		0		0		0		0		0		0		1	1	1	2	4	4	4	4	4	4	4	4	4	4	4	4	1	1	4	0	2	1	3	1	1	1	1	1
3433	41	1	2	0		0		0		0		0		0		0		0		0		1	2	2	2	3	3	3	1	1	1	1	4	4	4	4	4	3	3	4	3	2	1	1	1	1	1	1	1
6121	30	1	2	0		1	2	1	1	0		0		0		0		0		0		1	1	4	4	4	4	4	4	4	4	3	3	4	4	4	4	3	1	3	0	2	1	1	1	1	1	1	1
1603	26	1	1	0		0		0		0		0		0		0		0		0		1	1	2	2	2	4	4	4	4	4	4	4	4	4	4	4	3	2	4	0	2	1	1	1	1	1	1	1
2844	43	1	1	1	2	0		1	1	1	1	1	3	1	1	0		0		0		1	2	1	1	1	2	2	1	1	1	2	2	3	1	1	4	1	1	1	1	2	1	1	1	1	1	1	1
2237	28	1	1	0		0		0		0		0		0		0		0		0		4	4	4	4	4	4	4	4	4	4	4	4	4	4	4	4	1	1	5	1	2	1	1	1	1	1	1	1
6417	48	2	1	0		0		0		0		0		0		0		0		0		1	1	1	1	2	2	2	1	1	1	1	1	4	4	4	4	3	2	3	1	2	4	4	1	1	4	1	1
1498	22	1	2	0		0		0		0		0		0		0		0		0		4	4	4	4	4	4	4	4	4	4	4	4	4	4	4	4	1	1	5	0	2	1	1	1	1	1	1	1
4436	20	2	1	0		0		0		0		0		0		0		0		0		4	4	4	4	4	4	4	4	4	4	4	4	4	4	4	4	1	1	5	0	2	1	3	1	1	1	1	1
1613	48	2	1	0		0		1	1	1	3	1	2	1	1	0		0		0		3	3	2	2	3	3	4	1	1	1	1	1	2	2	3	2	1	1	3	3	2	3	2	2	1	1	1	1
4323	23	1	2	1	2	0		0		1	1	0		0		0		0		0		1	1	4	4	4	4	4	4	4	4	4	4	4	4	4	4	1	1	4	2	2	4	4	1	1	1	1	1
4538	26	2	1	0		0		0		0		0		0		0		0		0		4	4	4	4	4	4	4	1	1	1	4	2	2	4	4	3	3	2	4	1	2	1	1	1	1	1	1	1
3728	26	1	1	0		0		0		0		0		0		0		0		0		4	4	4	4	4	4	4	1	4	4	3	4	4	3	4	4	1	1	4	0	2	1	1	1	1	1	1	1
2977	31	2	1	0		0		0		0		0		0		0		0		0		4	4	4	4	4	4	4	4	4	4	4	4	4	4	4	4	3	3	5	1	2	1	1	1	1	1	1	1
2170	46	1	1	1	2	1	2	0		1	1	0		1	1	0		0		0		4	4	4	4	4	4	4	4	4	4	3	4	4	4	4	4	2	1	1	3	1	1	1	1	1	1	1	1
5645	60	1	2	0		0		0		0		0		0		0		0		0		4	4	4	4	4	4	4	4	4	4	4	4	4	4	4	4	2	1	1	1	2	1	1	1	1	1	1	1
2001	20	1	1	1	2	1	2	0		1	1	1	1	0		0		0		0		4	4	3		3	4	4	1	4	1	1	1	4	4	4	4	2	1	1	1	2	1	2	1	1	1	1	1
5494	34	1	1	1	2	0		0		1	2	0		0		0		0		0		4	4	3	4	4	2	4	4	4	4	4	4	4	4	4	4	1	1	1	2	2	1	1	1	1	1	1	1
1478	32	2	1	0		0		0		0		0		0		0		0		0		4	4	4	4	4	4	4	4	4	4	4	4	4	4	4	4	1	1	4	4	2	1	1	1	1	1	1	1
5984	28	1	1	1	2	1	2	0		0		0		0		0		0		0		4	4	4	4	4	4	4	4	4	4	4	4	4	4	4	4	1	1	1	3	2	1	1	1	1	1	1	1
4866	43	1	1	0		0		0		0		0		0		0		0		0		4	4	4	4	4	4	4	4	4	4	4	4	4	4	4	4	1	1	4	0	2	1	1	1	1	1	1	1
3227	44	1	1	0		1	2	0		0		0		0		0		0		0		4	4	4	4	4	4	4	4	4	4	4	4	4	4	4	4	1	1	1	1	2	1	1	1	1	1	1	1
3363	22	1	1	0		0		0		0		0		0		0		0		0		1	4	4	4	4	4	4	4	4	4	4	4	4	4	4	4	1	1	1	1	2	1	1	1	1	1	1	1
2938	23	1	1	0		0		0		1	2	0		0		0		0		0		4	4	4	4	4	4	4	4	4	4	4	4	4	4	4	4	2	1	4	1	2	1	2	1	1	1	1	1
1824	34	2	1	0		0		0		0		0		0		0		0		0		4	4	4	4	4	4	4	4	4	4	4	2	4	4	4	4	2	1	1	1	2	1	1	1	1	1	1	1
3408	19	2	1	0		0		0		0		0		0		0		0		0		4	4	4	4	4	4	4	4	4	4	4	4	4	4	4	4	1	1	4	2	2	1	1	1	1	1	1	1
3737	36	2	1	0		0		0		0		0		0		0		0		0		4	4	4	4	4	4	4	4	4	4	4	4	4	4	4	4	1	1	1	1	2	4	4	1	1	1	1	1
4484	25	2	1	0		0		0		0		0		0		0		0		0		4	4	4	3	4	4	4	4	4	4	2	4	4	4	4	4	1	1	1	0	2	1	4	1	1	1	1	1
1797	35	2	1	0		0		0		1	2	0		0		0		0		0		4	4	4	4	4	4	4	4	4	2	4	2	4	4	4	4	1	1	1	4	2	4	4	1	1	1	1	1
1523	40	1	2	0		0		0		0		0		0		0		0		0		4	4	4	4	4	4	4	4	4	2	2	4	4	4	4	4	1	1	1	2	1	1	1	1	1	1	1	1
6490	19	1	1	0		0		0		0		0		0		0		0		0		3	1	3	3	3	3	3	1	3	3	3	4	4	1	4	4	1	1	4	0	2	1	1	1	1	1	1	1
2658	20	2	1	0		0		0		0		0		0		0		0		0		3	4	4	4	1	1	4	3	3	4	3	4	3	4	4	4	1	1	4	0	2	1	1	1	1	1	1	1
3507	27	1	2	0		0		0		0		0		0		0		0		0		4	4	4	4	4	4	4	4	4	3	3	4	4	4	4	4	1	1	4	1	2	1	1	1	1	1	1	1
2317	29	1	2	0		0		0		0		0		0		0		0		0		4	4	4	4	4	4	4	4	4	4	2	4	4	4	4	4	2	1	4	2	2	1	4	1	1	1	1	1
2866	34	1	1	1	2	0		1	2	0		0		0		0		0		0		4	4	3	1	4	4	4	4	4	1	1	1	4	4	4	4	1	1	4	2	2	1	1	1	1	1	1	1
2525	35	2	1	0		0		0		0		0		0		0		0		0		4	4	4	4	4	4	4	4	4	2	2	4	4	4	4	4	1	1	1	7	2	1	1	1	1	1	1	1
4031	28	1	1	0		0		0		0		0		0		0		0		0		4	4	4	1	4	4	4	4	4	3	4	3	4	4	4	4	1	1	4	1	2	1	1	1	1	1	1	1
5749	33	1	1	1	2	0		1	2	0		0		0		0		0		0		4	4	4	4	4	4	4	4	4	4	3	4	4	4	4	4	1	1	1	0	2	1	1	1	1	1	1	1
4284	26	1	1	1	2	0		0		0		0		0		0		0		0		4	4	4	4	4	4	4	4	4	2	4	2	4	4	4		1	1	1	1	2	4	4	1	1	4	4	4
2644	24	1	2	1	1	1	2	0		0		0		0		0		0		0		4	4	1	4	4	4	4	4	4	1	4	4	4	4	4	4	1	1	1	5	2	1	1	1	1	1	1	1
1197	23	2	2	0		0		0		0		0		0		0		0		0		4	4	4	4	4	4	4	4	4	2	4	4	4	4	4	4	1	1	4	0	2	1	1	1	1	1	1	1
2990	31	1	1	1	2	0		0		0		0		0		0		0		0		4	4	4	2	4	4	4	4	4	4	2	4	4	4	4	4	2	1	4	2	2	1	1	1	1	1	1	1
1959	21	2	2	0		0		0		0		0		0		0		0		0		4	4	4	4	4	4	4	4	4	4	4	4	4	4	4	4	2	1	4	0	2	4	4	1	1	1	1	1
5813	19	2	1	0		0		0		0		0		0		0		0		0		4	4	4	4	4	4	4	4	4	1	4	4	4	4	4	4	2	1	4	0	2	1	1	1	1	1	1	1
2511	33	1	2	0		0		0		0		0		0		0		0		0		4	4	4	4	4	4	4	4	4	4	4	2	4	4	4		1	1	1	1	2	1	1	1	1	1	1	1
5584	21	1	1	0		0		0		0		0		0		0		0		0		4	4	4	4	4	4	4	4	4	4	4	4	4	4	4	4	1	1	4	1	2	1	1	1	1	1	1	1
5659	24	2	1	0		0		1	2	0		0		0		0		0		0		4	4	4	4	4	4	4	4	4	4	4	4	4	4	4	4	1	1	4	0	2	1	4	1	1	1		1
4679	29	2	1	0		0		0		0		0		0		0		0		0		4	4	4	4	4	4	4	4	4	4	4	4	4	4	4	4	1	1	1	2	2	4	4	1	1	1	1	1
4257	47	2	1	1	2	0		1	1	0		0		0		0		0		0		4	4	4	4	4	4	4	4	4	4	2	4	4	4	4	4	1	1	1	1	2	4	4	1	1	1	1	1
3005	44	2	1	1	2	1	2	0		0		0		0		0		0		0		4	4	4	4	4	4	4	4	4	4	2	1	4	4	4	4	1	1	1	1	2	1	1	1	1	1	1	1
1014	39	1	1	1	2	0		0		0		0		1	2	0		0		0		4	4	2	2	4	4	4	4	4	3	4	4	4	4	4	4	1	1	1	1	2	1	1	1	1	1	1	1
1444	54	1	2	1	2	0		0		0		0		0		0		0		0		4	4	4	4	4	4	4	4	4	4	4	4	4	4	4	4	2	2	4	3	2	1	1	1	1	1	1	1
2409	19	1	1	0		0		0		0		0		1	2	0		0		0		4	4	4	4	4	4	4	4	4	3	4	4	4	4	4	4	1	1	4	0	2	1	1	1	1	1	1	1
5743	28	1	2	1	2	0		0		0		0		0		0		0		0		4	4	4	2	4	4	4	4	4	4	3	4	4	4	4	4	1	1	1	1	2	1	4	1	1	1	1	1
5949	33	2	2	1	2	0		0		0		0		0		0		0		0		4	4	4	4	4	4	4	4	4	4	4	4	4	4	4	4	2	1	4	1	2	1	1	1	1	1	1	1
3064	22	1	2	0		0		0		0		0		0		0		0		0		4	4	4	4	4	4	4	4	4	4	4	4	4	4	4	4	2	1	4	2	2	1	1	1	1	1	1	1
5004	25	1	1	0		1	2	0		0		0		0		1	2	0		0		4	4	4	4	4	4	4	4	4	3	4	4	4	4	4	4	1	1	4	0	2	1	1	1	1	1	1	1
2513	23	1	2	1	2	0		0		0		0		1	2	0		0		0		4	4	4	4	4	4	4	4	4	4	4	4	4	4	4	4	1	1	4	1	2	1	1	1	1	1	1	1
4282	33	2	1	0		0		0		0		1	2	0		0		0		0		4	4	4	4	4	4	4	4	4	4	2	4	4	4	4	4	1	1	1	1	2	1	4	1	1	1	1	1
3571	24	1	1	1	2	0		0		0		0		0		0		0		0		4	4	4	4	4	4	4	4	4	4	4	4	4	4	4	4	1	1	1	0	2	1	1	1	1	1	1	1
5723	45	2	2	1	2	0		1	2	0		0		0		0		0		0		4	4	4	4	4	4	4	4	4	4	4	4	4	4	4	4	2	1	1	8	2	1	1	1	1	1	1	1
1171	29	1	1	1	2	0		0		0		0		0		0		0		0		4	4	4	4	4	4	4	4	4	4	4	4	4	4	4	4	2	1	1	0	2	1	1	1	4	1	1	1
1606	28	1	1	1	2	0		0		0		0		0		0		0		0		4	4	4	4	4	4	4	4	4	4	4	4	4	4	4	4	2	1	1	2	2	1	4	1	1	1	1	1
4577	24	2	1	0		0		1	2	0		0		0		0		0		0		4	4	4	4	4	4	4	4	4	4	4	4	4	4	4	4	1	1	4	0	2	1	4	1	1	1	1	1
2108	26	1	1	0		0		1	2	0		0		0		0		0		0		4	4	4	4	4	4	4	4	4	4	4	2	4	4	4	4	1	1	1	1	2	1	1	4	4	4	4	4
3780	23	2	1	1	2	0		0		0		0		0		0		0		0		4	4	4	4	4	4	4	4	4	4	4	4	4	4	4	4	1	1	1	0	2	1	4	1	1	1	1	1
1499	24	1	1	1	2	0		0		0		0		0		0		0		0		4	4	4	1	4	4	4	4	4	2	2	4	4	4	4	4	1	1	1	1	2	1	1	1	1	1	1	1
2981	24	1	1	0		0		1	2	0		0		0		0		0		0		4	4	4	4	4	4	4	4	4	4	4	4	4	4	4	4	1	1	4	1	2	1	4	1	1	1	1	1
6085	28	2	1	0		0		0		0		0		0		0		0		0		4	4	4	4	4	4	4	3	4	4	4	4	4	3	3	4	3	2	4	0	2	4	4	1	1	1	1	1
4259	34	1	1	0		0		0		0		0		0		0		0		0		1	1	4	1	1	1	2	2	2	1	1	2	2	2	2	1	1	1	3	2	2	1	4	1	1	1	1	1
2640	54	1	1	1	2	1	1	1	2	1	1	0		1	1	0		0		0		3	1	1	1	1	1	2	1	1	1	1	1	2	2	2	2	1	1	3	2	1	1	1	1	1	1	1	1
4884	24	2	1	0		0		0		0		0		0		0		0		0		4	4	4	4	4	4	4	4	4	4	4	4	4	4	4	4	1	1	4	0	2	1	4	1	1	4	1	1
3950	45	1	1	0		0		0		0		0		0		0		0		0		1	1	2	2	2	2	2	1	1	4	4	4	4	4	4	3	3	3	5	2	2	1	4	1	1	1	1	1
1652	52	2	1	0		0		0		0		0		0		0		0		0		1	4	4	4	4	4	4	4	4	4	4	4	4	4	4	4	1	1	3	3	2	1	1	1	1	1	1	1
2702	30	2	1	0		0		0		0		0		0		0		0		0		1	1	4	3	3	3	3	1	1	1	1	1	3	4	3	3	3	3	5	0	2	1	1	1	1	1	1	1
4014	21	1	2	0		0		0		0		0		0		0		0		0		4	4	4	4	4	4	4	4	4	4	4	4	4	4	4	4	1	1	5	1	2	1	1	1	1	1	1	1
5436	47	1	1	0		0		0		0		0		0		0		0		0		1	1	2	2	2	2	2	1	4	4	4	4	4	4	4	2	1	1	3	2	2	1	4	1	1	1	1	1
5906	19	2	1	0		0		0		0		0		0		0		0		0		1	3	3	3	3	3	3	1	1	1	1	1	4	4	4	4	1	1	1	0	2	4	2	1	1	4	1	1
1805	27	2	1	0		0		1	2	0		1	1	0		1	1	1	3	1	3	4	4	3	3	4	4	4	1	1	1	1	1	3	3	4	3	3	1	4	0	2	1	1	1	1	1	1	1
5172	24	2	1	0		0		0		0		0		0		0		0		0		4	4	4	4	4	4	4	1	1	1	1	1	2	3	2	2	2	2	4	5	2	1	1	1	1	1	1	1
1381	32	2	1	0		0		0		0		0		0		0		0		0		1	2	2	2	2	3	3	1	1	1	1	1	1	2	2	2	1	1	3	0	2	4	4	1	1	2	1	1
2056	26	1	2	0		0		1	2	0		0		0		1	1	0		0		4	4	4	4	4	4	4	4	4	4	4	4	4	4	4	4	1	1	4	1	2	1	1	1	1	1	1	1
3252	21	1	1	1	2	1	2	1	1	1	2	1	3	0		0		0		1	2	1	1	4	4	4	4	4	4	4	4	4	4	4	4	4	4	1	1	3	1	2	1	4	1	1	1	1	1
3709	30	2	2	0		0		0		0		0		0		0		0		0		4	4	4	4	4	4	4	3	4	3	3	4	4	4	4	4	1	1	4	0	2	4	4	1	1	1	1	1
1883	41	2	1	0		0		0		0		0		0		0		0		0		1	1	1	2	3	4	4	1	1	1	1	2	1	4	4	4	1	1	1	2	2	4	4	1	1	1	1	1
4570	37	2	1	0		0		0		0		0		0		0		0		0		4	4	4	4	4	4	4	4	4	4	4	4	4	4	4	4	1	1	3	0	2	4	4	1	1	1	1	1
3242	21	1	1	0		0		0		0		0		0		0		0		0		4	4	4	4	4	4	4	4	4	4	4	4	4	4	4	4	1	1	4	1	2	4	4	1	1	1	1	1
5505	27	2	1	0		0		0		0		0		0		0		0		0		4	4	4	4	4	4	4	4	4	4	4	4	4	4	4	4	1	1	4	1	2	4	1	1	1	1	1	1
4327	32	2	1	0		0		0		0		0		0		0		0		0		4	4	4	4	4	4	4	4	4	4	4	4	4	4	4	4	3	3	5	1	2	1	1	1	1	1	1	1
3899	30	2	1	1	2	0		0		0		0		0		0		0		0		1	1	2	2	2	2	3	3	3	3	2	2	2	3	3	3	1	1	4	2	2	4	2	1	1	2	1	1
3592	20	1	2	0		0		0		0		0		0		0		0		0		1	4	4	4	4	4	4	1	1	2	2	2	2	4	4	4	3	1	3	0	2	1	4	1	1	1	1	1
1737	25	1	1	0		0		0		0		0		0		0		0		0		4	4	4	4	4	4	4	2	2	2	2	3	3	3	3	3	3	1	3	0	2	4	1	1	1	1	1	1
5855	20	1	1	0		0		0		0		0		0		0		0		0		4	4	4	4	4	4	4	1	1	1	1	2	3	3	3	3	1	1	5	0	2	4	1	1	1	1	1	1
5661	29	2	1	0		0		0		0		0		0		0		0		0		4	4	4	4	4	4	4	4	4	4	4	4	4	4	4	4	3	3	4	3	2	4	4	1	1	1	1	1
3961	36	2	1	0		0		0		0		0		0		0		0		0		1	1	4	4		3	3	3	3	3	4	4	4	4	4	4	1	1	4	3	2	4	4	1	1	1	1	1
3919	45	1	1	0		0		0		0		0		0		0		0		0		1	2	2	3	4	4	3	1	1	1	1	1	3	3	3	1	1	1	4	1	1	1	1	1	1	1	1	1
2236	27	1	1	0		0		0		0		0		0		0		0		0		1	1	2	2	2	2	2	1	1	1	1	1	1	2	3	3	3	2	4	1	2	1	1	1	1	1	1	1
6008	35	1	2	0		0		0		0		0		0		0		0		0		3	3	4	4	3	3	3	4	4	3	2	2	3	3	3	3	1	1	5	2	2	1	4	1	1	1	1	1
6279	24	1	2	0		0		0		0		0		0		0		0		0		1	2	2	2	3	3	3	4	4	4	4	4	4	4	4	4	2	1	3	0	2	1	1	1	1	1	1	1
1361	24	2	1	0		0		0		0		0		0		0		0		0		3	4	3	3	3	4	4	4	4	3	4	4	4	4	3	3	3	2	4	0	2	1	3	1	1	1	1	1
6522	32	2	2	0		0		0		0		0		0		0		0		0		4	4	2	4	4	4	4	4	4	4	4	4	4	4	4	4	1	1	4	0	2	1	1	1	1	1	1	1
1825	45	2	1	0		0		0		0		0		0		0		0		0		1	1	1	1	1	1	1	1	1	1	1	1	2	2	2	2	3	2	3	4	2	4	4	1	1	1	1	1
2256	44	1	1	0		0		0		0		0		0		0		0		0		1	1	2	2	2	2	2	1	1	1	1	1	4	4	4	4	3	2	4	4	1	1	1	1	1	1	1	1
5036	43	2	1	0		0		0		0		0		0		0		0		0		4	4	4	4	4	4	4	4	4	4	4	4	4	4	4	4	1	1	2	5	2	1	1	1	1	1	1	1
4801	59	2	1	0		0		0		0		0		0		0		0		0		1	1	3	3	3	2	2	1	1	2	2	4	4	4	4	4	1	1	3	5	2	1	1	1	1	1	1	1
3972	29	1	1	0		0		0		0		0		0		0		0		0		3	3	3	3	4	4	4	1	1	2	2	1	3	4	1	4	3	2	5	2	2	1	1	1	1	1	1	1
1180	24	2	1	0		0		0		0		0		0		0		0		0		4	4	4	4	3	3	4	3	3	4	3	2	3	4	4	4	2	2	4	2	2	1	1	1	1	1	1	1
2171	28	1	1	1	2	0		0		0		0		0		0		0		0		4	4	4	4	4	4	4	4	4	4	4	4	4	4	4	4	2	1	4	2	2	1	1	1	1	1	1	1
4561	19	1	2	1	2	0		0		1	2	0		0		0		0		0		4	4	2	4	4	4	4	4	2	4	2	4	4	2	4	4	1	1	4	1	2	1	1	1	1	1	1	1
5426	21	1	2	0		0		0		0		0		0		0		0		0		4	4	4	2	4	4	4	4	4	4	3	4	4	4	4	4	1	1	4	0	2	1	1	1	1	1	1	1
2996	22	1	1	1	2	0		1	2	0		0		0		0		0		0		4	4	2	2	4	4	4	4	2	2	1	1	4	4	2	4	1	1	1	2	2	1	1	1	1	1	1	1
2920	39	2	1	1	2	0		0		0		1	2	0		0		0		0		4	4	4	4	4	4	4	4	4	4	4	4	4	4	4	4	2	1	1	1	2	2	2	1	1	2	1	1
2269	45	1	2	0		0		0		0		0		0		0		0		0		4	4	4	4	4	4	4	4	4	4	4	4	4	4	4	4	2	1	4	2	2	2	1	1	1	1	1	1
4072	33	2	1	0		0		0		0		1	2	0		0		0		0		4	4	4	4	4	4	4	4	4	4	4	4	4	4	4	4	2	1	4	3	2	1	1	1	1	1	1	1
2655	26	2	1	0		0		0		0		0		0		0		0		0		4	4	4	4	4	4	4	4	3	3	3	3	4	4	4	4	2	1	4	0	2	1	1	1	1	1	1	1
4271	33	1	2	0		0		0		0		0		0		0		0		0		4	4	4	4	4	4	4	4	4	4	3	4	4	4	4	4	2	1	4	1	2	1	1	1	1	1	1	1
4085	38	1	1	1	1	0		0		1	2	1	1	0		0		0		0		4	4	4	4	4	4		4	4	4	4	4	4	4	4	4	1	1	1	3	2	1	2	1	1	1	1	1
1799	23	2	1	1	2	0		0		0		1	2	0		0		0		0		4	4	4	4	3	4	4	4	3	4	2	2	4	4	4	4	1	1	1	1	2	2	1	1	1	1	1	1
4088	30	2	2	1	2	0		0		0		0		0		1	2	0		0		4	3	3	4	3	4	4	4	4	3	3	4	4	4	4	4	2	1	1	3	2	1	1	1	1	1		1
6434	45	2	1	1	2	0		0		0		0		1	2	0		0		0		4	4	4	4	4	4	4	4	4	4	3	4	4	4	4	4	2	1	1	4	2	1	1	1	1	1	1	1
5454	41	1	1	1	2	0		0		0		0		0		0		1	2	0		4	4	4	4	4	4	4	4	4	4	4	4	4	4	4	4	1	1	1	1	1	1	1	1	1	1	1	1
5491	21	2	2	0		0		0		0		0		0		0		0		0		2	2	2	4	1	1	4	1	4	4	4	1	1	1	1	2	1	1	4	0	2	1	1	1	1	1	1	1
5541	23	1	2	0		0		0		0		0		0		0		0		0		1	1	1	4	4	4	2	1	4	1	1	1	1	1	4	2	1	1	4	0	2	2	1	1	1	1	1	1
4481	26	1	1	0		0		0		0		0		0		0		0		0		4	4	4	4	4	2	4	4	4	4	4	4	4	4	4	4	1	1	4	1	2	1	1	1	1		1	1
5997	20	1	2	1	2	0		0		0		0		1	2	0		0		0		4	4	4	4	4	4	4	4	4	4	4	4	4	4	4	4	1	1	1	0	2	1	1	1	1	1	1	1
5608	24	2	1	0		0		1	1	0		0		0		0		0		0		4	4	4	4	4	4	4	4	4	4	4	4	4	4	4	4	1	1	4	1	2	1	2	1	1	1	1	1
4101	40	1	1	1	2	0		0		0		0		0		0		0		0		4	2	4	3	4	4	4	4	4	2	4	4	4	4	4	4	1	1	1	3	2	1	1	1	1	1	1	1
6464	32	2	2	1	2	0		0		0		1	1	0		0		0		0		4	4	2	4	4	4	4	4	4	4	3		4	4	4	4	1	1	1	0	2	1	1	4	4	4	4	4
4302	35	2	1	0		0		0		0		0		0		0		0		0		4	4	4	4	4	4	4	4	4	4	4	4	4	4			2	1	4	2	2	1	1	1	1	1	1	1
3230	37	1	2	0		0		0		0		0		0		0		0		0		4	4	4	4	4	4	4	4	4	4	4	4	4	4	4	4	2	1	1	3	2	1	1	1	1	1	1	1
4649	38	2	1	1	2	0		0		1	1	0		0		0		0		0		4	4	4	4	4	4	4	4	4	4	4	4	4	4	4	4	2	1	4	4	2	2	2	1	1	1	1	1
5696	30	2	1	1	1	0		0		0		0		0		0		0		0		4	4	2	4	4	4		2	4	3	3	3	3	4	4	4	1	1	1	1	2	2	2	1	1	1	1	1
2979	41	2	1	0		0		0		0		0		0		0		0		0		4	4	4	4	4	4	4	4	3	4	4	4	4	4	4	4	2	1	1	4	1	1	1	1	1	1	1	1
1186	29	2	2	0		0		1	2	1	1	0		0		0		0		0		4	4	2	4	4	4	4	4	4	3	3	4	4	4	4	4	1	1	1	2	2	2	2	1	1	2	1	1
5698	35	1	1	0		0		1	1	0		0		0		0		0		0		4	4	4	4	4	4	4	4	4	4	2	4	4	4	4	4	2	1	1	0	2	1	1	1	1	1	1	1
6566	21	1	1	0		0		0		0		0		0		0		0		0		4	4	4	2	4	4	4	4	4	4	4	4	4	4	4	4	1	1	4	1	2	2	2	1	1	1	1	1
3134	24	1	2	1	2	0		0		1	1	0		0		0		0		0		4	4	2	4	4	4	4	4	4	4	4	4	4	4	4	4	2	1	1	2	2	2	1	1	1	1	1	1
4955	42	1	1	1	2	0		0		0		0		0		0		0		0		4	4	2	2	2	4	4	1	4	2	3	4	4	4	4	4	2	1	1	2	3	1	1	1	1	1	1	1
6126	30	2	1	0		0		1	2	0		0		0		0		0		0		4	4	4	4	4	4	4	4	4	4	2	4	4	4	4	4	2	1	4	2	2	1	1	1	1	1	1	1
3128	28	2	1	0		0		0		0		0		0		0		0		0		4	4	4	4	4	4	4	4	4	4	4	4	4	4	4	4	1	1	4	0	2	1	2	1	1	1	1	1
2580	28	2	1	0		0		0		0		0		0		0		0		0		4	4	4	4	4	4	4	4	4	2	4	4	4	4	4	4	2	1	4	0	2	4	4	1	1	1	1	1
3655	25	2	1	1	2	0		0		0		0		0		0		0		0		4	4	4	4	4	4	4	4	4	4	4	4	4	4	4	4	2	1	4	1	2	1	1	1	1	1	1	1
3002	21	2	1	0		0		1	2	0		0		0		0		0		0		4	4	4	4	4	4	4	4	4	4	4	4	4	4	4	4	2	1	1	0	3	1	1	1	1	1	1	1
4988	23	1	1	0		0		0		0		0		0		0		0		0		4	4	4	4	4	4	4	4	4	4	4	4	4	4	4	4	1	1	4	2	2	1	1	1	1	1	1	1
5179	21	2	1	0		0		1	1	1	2	0		0		0		0		0		4	4	4	4	4	4	4	4	4	4	4	4	4	4	4	4	1	1	4	1	2	1	1	1	1	1	1	1
1810	59	1	1	1	2	0		0		0		0		0		0		0		0		4	4	2	4	4	4	4	4	4	2	4	4	4	4	4	4	1	1	1	5	1	1	1	1	1	1	1	1
5833	24	2	1	0		0		0		0		0		0		0		0		0		4	4	4	4	4	4	4	4	4	4	4	4	4	4	4	4	1	1	4	0	2	1	4	1	1	1	1	1
1878	24	1	1	1	2	0		0		1	2	0		1	2	0		0		0		4	4	4	4	4	4	4	4	4	4	4	4	4	4	4	4	1	1	4	0	2	1	1	1	1	1	1	1
3147	24	2	1	0		0		0		1	2	0		0		0		0		0		4	4	4	4	4	4	4	4	4	4	4	4	4	4	4	4	1	1	4	1	2	1	4	1	1	1	1	1
1316	51	2	1	0		0		0		0		0		0		0		0		0		4	4	4	4	4	4	4	4	4	4	4	4	4	4	4	4	2	1	1	6	1	4	4	1	1	1	1	1
3260	29	2	1	0		0		0		0		0		0		0		0		0		4	3	3	3	4	4	4	4	4	4	4	4	4	4	4	3	1	2	5	0	2	1	4	1	1	1	1	1
5935	21	1	2	0		0		0		0		0		0		0		0		0		4	4	4	4	4	4	4	4	4	4	4	4	4	4	4	4	3	1	4	1	2	1	1	1	1	1	1	1
2209	38	1	2	0		0		0		0		0		0		0		0		0		2	2	2	2	3	3	3	2	2	2	3	2	2	2	3	3	1	1	4	2	2	1	1	1	1	1	1	1
4374	29	2	1	0		0		0		0		0		0		0		0		0		1	1	2	2	2	2	3	3	3	3	3	4	4	4	4	4	3	2	4	0	2	1	1	1	1	1	1	1
1680	19	1	1	0		0		0		0		0		0		0		0		0		1	1	4	4	3	3	3	3	3	4	4	3	3	3	3	4	3	2	4	1	2	1	1	1	1	1	1	1
1549	21	1	1	0		0		0		0		0		0		0		0		0		3	3	3	2	3	3	3	1	1	2	4	4	4	4	4	4	1	1	4	0	2	1	1	1	1	1	1	1
6571	29	2	1	0		0		0		0		0		0		0		0		0		1	2	2	4	4	4	4	3	3	3	4	4	3	3	4	4	3	3	5	0	2	1	1	1	1	1	1	1
2712	39	1	2	0		0		0		0		0		0		0		0		0		1	3	3	3	3	3	3	3	3	3	4	4	3	3	3	4	1	1	1	3	2	1	1	1	1	1	1	1
4690	36	1	2	0		0		0		0		0		0		0		0		0		1	2	2	3	4	4	4	4	4	4	4	4	4	4	4	4	2	1	3	0	2	1	1	1	1	1	1	1
6546	44	1	2	0		0		0		1	2	1	1	0		0		0		1	1	1	4	4	1	1	2	3	2	2	2	3	3	3	2	2	2	1	1	2	2	2	1	1	1	1	1	1	1
6534	20	1	1	0		0		0		0		0		0		0		0		0		3	4	3	3	4	4	4	3	3	3	4	3	3	3	4	3	1	1	1	0	2	1	1	1	1	1	1	1
2307	25	1	1	0		0		0		0		0		0		0		0		0		1	2	2	2	2	3	3	1	1	3	3	3	3	3	4	4	1	1	3	3	2	1	1	1	1	1	1	1
1739	27	1	1	0		0		0		0		0		0		0		0		0		4	4	4	4	4	4	4	1	4	4	4	4	3	3	3	3	3	1	3	2	2	1	1	1	1	1	1	1
6188	24	1	1	0		0		0		0		0		0		0		0		0		1	2	2	2	2	2	2	1	4	4	4	4	4	4	4	4	1	1	3	2	2	1	1	1	1	1	1	1
2918	53	1	1	0		0		0		0		0		0		0		0		0		1	4	3	3	3	3	3	1	1	1	1	1	1	2	2	1	1	1	3	4	1	1	1	1	1	1	1	1
2587	47	2	1	0		0		0		0		0		0		0		0		0		4	4	4	3	3	3	3	3	3	3	4	4	3	3	3	4	3	2	4	1	2	1	1	1	1	1	1
3455	25	2	1	0		0		1	2	1	3	0		1	1	0		0		0		1	1	4	4	4	4	4	1	2	2	3	3	2	2	2	2	2	1	3	0	2	1	1	1	1	1	1	1
5817	28	2	1	0		0		0		0		0		0		0		0		0		1	1	1	4	4	3	3	2	2	3	3	3	3	3	3	2	1	1	3	1	2	1	1	1	1	1	1	1
3551	23	2	2	0		0		0		0		0		0		0		0		0		1	2	2	2	2	2	2	2	1	1	1	1	2	2	2	2	1	1	4	1	2	4	2	1	1	1	1	1
5699	37	1	1	0		0		0		0		0		0		0		0		0		1	1	1	1	2	2	2	2	2	2	4	4	4	3	3	3	1	1	2	3	2	1	1	1	1	1	1	1
3188	22	2	1	0		0		0		0		0		0		0		0		0		1	2	2	2	3	3	3	3	3	4	4	3	3	3	4	4	1	1	3	2	2	4	4	1	1	4	1	1
1289	31	1	1	0		0		0		0		0		0		0		0		0		1	4	4	4	4	4	4	4	4	4	3	3	3	4	4	4	1	1	2	0	2	4	4	1	1	1	1	1
5753	28	2	1	0		0		0		0		0		0		0		0		0		1	1	3	3	4	4	4	1	1	1	1	1	4	4	4	4	3	1	3	1	2	4	3		1	4	1	1
6354	25	1	1	0		0		0		0		0		0		0		0		0		1	4	4	3	3	3	3	1	2	3	4	3	3	3	3	3	1	2	5	5	2	1	4	1	1	1	1	1
1965	27	1	1	0		0		0		0		0		0		0		0		0		4	4	4	4	4	3	3	3	3	3	3	3	4	3	3	3	1	1	4	2	2	1	4	1	1	1	1	1
4991	42	1	1	0		0		0		0		0		0		0		0		0		1	1	4	4	3	3	3	4	4	4	3	3	4	3	3	3	1	1	1	2	2	2	2	1	1	1	1	1
6346	37	2	1	0		0		0		0		0		0		0		0		0		1	1	4	4	4	4	4	4	4	4	4	4	4	4	4	4	1	1	4	4	2	4	4	2	1	1	1	1
1496	33	1	1	0		0		0		0		0		0		0		0		0		4	4	4	4	4	4	4	3	4	4	4	4	4	4	4	3	1	1	4	4	1	1	1	1	1	1	1	1
3099	26	2	1	0		0		0		0		0		0		0		0		0		4	4	4	4	4	4	4	1	1	4	4	3	3	3	3	3	1	1	4	1	2	1	1	1	1	1	1	1
6458	24	1	1	0		0		0		0		0		0		0		0		0		4	4	4	4	4	4	4	3	4	4	4	4	4	4	4	4	1	1	4	1	2	1	1	1	1	1	1	1
5685	31	2	1	0		0		0		0		0		0		0		0		0		1	4	4	4	4	4	3	1	4	4	4	4	3	3	3	3	3	2	5	0	2	1	1	1	1	1	1	1
1631	22	2	1	0		0		0		0		0		0		0		0		0		4	4	4	4	4	4	4	3	3	4	4	4	4	4	4	4	1	1	5	0	2	1	1	1	1	1	1	1
1569	23	2	1	0		0		0		0		0		0		0		0		0		1	1	4	4	3	3	3	4	4	4	3	3	4	4	4	4	3	1	5	1	2	4	4	1	1	1	1	1
1585	25	2	2	0		0		0		0		0		0		0		0		0		1	1	4	4	4	4	4	3	3	4	4	4	3	3	3	3	3	2	3	1	2	1	1	1	1	1	1	1
1455	38	1	1	0		0		0		0		0		0		0		0		0		1	4	4	4	4	4	4	4	1	2	2	2	2	2	3	3	1	1	4	2	2	4	4	1	1	1	1	1
4195	24	1	1	0		0		0		0		0		0		0		0		0		1	2	2	2	2	2	2	1	1	2	2	1	1	2	2	1	1	1	4	2	2	1	1	1	1	1	1	1
6147	33	1	1	0		0		0		0		0		0		0		0		0		1	2	4	4	4	4	4	4	4	4	4	4	4	4	4	4	3	2	5	1	2	1	1	1	1	1	1	1
3013	33	2	1	1	1	1	2	1	2	1	1	0		1	1	0		1	1	1	1	2	2	2	3	3	3	3	1	1	1	1	2	2	2	2	2	1	1	2	0	2	2	2	1	1	2	1	1
4908	48	2	1	0		0		0		0		0		0		0		0		0		1	1	4	4	4	4	4	4	4	4	4	4	4	4	4	4	3	2	3	2	2	4	4	1	1	2	1	1
3553	29	2	1	0		0		0		0		0		0		0		0		0		2	2	3	3	3	2	2	1	1	1	1	1	4	4	4	4	2	1	3	0	2	1	4	1	1	1	1	1
2050	27	1	1	0		0		0		0		0		0		0		0		0		1	1	2	2	2	2	2	1	1	4	4	4	4	4	4	4	1	1	3	1	2	1	1	1	1	1	1	1
2118	24	2	1	0		0		0		0		0		0		0		0		0		1	4	4	4	4	4	4	1	1	1	1	1	1	1	1	1	1	1	3	0	2	4	4	1	1	1	1	1
4693	19	1	1	0		0		0		0		0		0		0		0		0		1	1	3	3	3	3	3	4	4	4	3	3	3	3	4	4	1	1	4	2	2	1	1	1	1	1	1	1
5043	25	2	1	0		0		0		0		0		0		0		0		0		1	1	4	4	4	4	4	4	4	4	4	4	4	4	4	4	3	2	4	1	2	1	4	1	1	1	1	1
5862	39	1	1	0		0		0		0		0		0		0		0		0		1	1	4	4	4	4	4	1	3	2	2	2	2	2	2	2	1	1	3	2	2	1	1	1	1	1	1	1
2097	31	1	1	0		0		0		0		0		0		0		0		0		1	1	4	4	4	4	4	4	4	4	4	4	4	4	3	3	1	1	3	3	2	1	1	1	1	1	1	1
1704	23	1	1	0		0		0		0		0		0		0		0		0		1	1	4	4	4	4	4	3	3	3	4	4	3	3	3	3	2	2	3	3	2	1	1	1	1	1	1	1
5110	29	1	1	0		0		0		0		0		0		0		0		0		4	4	4	4	4	4	4	4	4	4	4	4	4	4	4	4	1	1	4	4	2	1	1	1	1	1	1	1
2569	45	2	1	1	2	1	1	0		0		0		0		0		0		0		3	3	3	2	2	2	2	1	1	1	1	3	3	3	3	3	1	1	1	3	2	2	1	1	1	1	1	1
2377	26	2	1	1	2	0		1	1	0		0		0		0		0		0		2	2	3	3	4	4	4	4	4	4	4	4	4	4	4	4	1	1	1	1	2	1	2	1	1	1	1	1
1571	24	1	2	1	1	0		0		0		0		0		0		0		0		4	3	3	4	4	4	4	4	4	4	4	4	4	4	4	4	1	1	4	1	2	1	1	1	1	1	1	1
6278	24	1	1	0		0		0		0		0		0		0		0		0		4	4	4	4	4	4	4	4	4	4	4	4	4	4	4	4	1	1	4	1	2	1	4	1	1	1	1	1
1350	26	2	1	1	1	0		0		0		0		0		0		0		0		4	4	4	4	4	4	4	4	4	4	4	4	4	4	4	4	1	1	4	0	2	4	4	1	1	1	1	1
5727	23	1	2	0		1	1	0		0		0		0		0		0		0		4	4	3	4	4	4	4	4	4	4	4	4	4	4	4	4	2	1	1	1	2	1	1	1	1	1	1	1
5263	25	1	2	1	2	0		0		0		0		0		0		0		0		4	4	2	4	4	4	4	4	2	4	4	2	4	4	4	4	2	1	1	3	2	1	1	1	1	1	1	1
2654	19	2	1	1	1	0		0		0		0		0		0		0		0		4	4	4	4	4	4	4	4	4	4	4	4	4	4	4		1	1	1	0	2	4	4	1	1	1	1	1
6379	23	2	1	0		0		0		0		0		0		0		0		0		4	4	4	4	4	4	4	4	4	4	4	4	4	4	4	4	1	1	1	2	2	4	1	1	1	1	1	1
6003	33	1	2	1	2	0		0		0		0		0		0		0		0		4	4	4	4	4	4	4	4	3	4	1	4	4	4	4	4	1	1	1	3	2	4	1	1	1	1	1	1
3577	21	1	2	0		0		0		0		0		0		0		0		0		4	4	4	4	4	4	4	4	4	4	4	4	4	4	4	4	1	1	4	1	2	1	1	1	1	1	1	1
2785	20	1	1	0		1	2	0		0		0		0		0		0		0		4	4	4	4	4	4	4	4	4	3	2	4	4	4	4	4	1	1	4	1	2	1	1	1	1	1	1	1
2584	18	1	2	0		0		0		0		0		0		0		0		0		4	4	2	4	4	4	4	4	4	4	2	4	4	4	4	4	1	1	4	1	2	1	1	1	1	1	1	1
3825	23	2	1	1	1	0		0		0		0		0		0		0		0		4	4	4	4	4	4	4	4	4	4	4	4	4	4	4	4	1	1	4	0	2	1	1	1	1	1	1	1
2625	27	2	2	0		0		0		0		0		0		0		0		0		4	4	4	4	4	4	4	4	4	4	4	4	4	4	4	4	1	1	1	2	2	4	1	1	1	1	1	1
4341	21	2	1	0		0		0		0		0		0		0		0		0		4	4	4	4	4	4	4	4	4	4	3	2	4	4	4	4	1	1	1	0	2	4	1	1	1	1	1	1
2605	23	1	1	0		0		0		0		0		0		0		0		0		4	4	4	4	4	4	4	4	4	4	4	4	4	4	4	4	1	1	1	1	2	1	4	1	1	1	1	1
1790	24	1	1	0		0		0		0		0		0		0		0		0		1	1	1	2	2	2	2	3	3	3	2	2	2	2	4	4	1	1	4	1	2	1	1	1	1	1	1	1
1007	24	2	1	0		0		0		0		0		0		0		0		0		1	4	4	4	4	3	3	1	4	4	4	4	4	4	4	3	3	2	4	3	2	4	4	1	4	1	1	1
5340	22	1	1	0		0		0		0		0		0		0		0		0		4	4	4	4	3	4	4	3	3	4	4	4	4	3	4	3	1	1	1	0	2	1	1	1	1	1	1	1
5750	38	2	1	0		0		0		0		0		0		0		0		0		1	1	1	1	1	1	1	4	4	4	4	4	3	3	3	4	3	2	3	0	2	1	1	1	1	1	1	1
2483	26	1	2	0		0		0		0		0		0		0		0		0		1	1	4	4	4	3	3	1	1	3	4	4	3	3	3	2	1	1	5	1	2	4	4	1	1	1	1	1
3362	38	2	1	0		0		0		0		0		0		0		0		0		4	4	3	4	4	4	4	4	2	2	4	4	4	4	4	4	1	1	1	0	2	4	1	1	1	1	1	1
5379	35	2	1	1	2	1	2	0		0		0		0		0		0		0		4	4	4	4	3	4	4	4	2	2	4	4	4	4	4	4	1	1	1	1	2	4	4	1	1	1	1	1
5126	63	2	1	1	2	0		0		0		0		0		0		0		0		4	4	4	4	4	4	4	4	4	4	4	4	4	4	4	4	1	1	1	3	2	1	4	1	1	1	1	1
2873	41	1	2	0		0		0		0		1	1	0		0		0		0		3	2	4	2	4	4	4	4	4	4	4	3	4	4	4	4	1	1	1	3	1	1	1	1	1	1	1	1
4296	18	1	2	1	1	0		0		0		0		0		0		0		0		4	4	4	4	4	4	4	4	4	4	4	4	4	4	4	4	1	1	4	1	2	1	1	1	1	1	1	1
5508	31	2	2	0		1	2	0		0		0		1	2	0		0		0		4	4	4	4	4	4	4	4	4	4	4	4	4	4	4	4	1	1	1	0	2	4	1	1	1	1	1	1
5015	27	1	1	0		0		0		0		0		0		0		0		0		1	1	1	4	3	3	4	1	1	1	1	1	1	3	2	2	1	1	4	1	1	1	1	1	1	1	1	1
2285	22	2	2	0		0		0		0		0		0		0		0		0		1	2	2	2	2	2	2	1	1	1	3	3	3	3	4	4	1	1	4	0	2	1	4	1	1	1	1	1
1395	31	2	1	1	1	1	3	1	1	1	2	0		0		1	2	1	1	1	3	4	4	3	3	3	3	3	1	1	2	3	3	3	3	4	4	1	1	3	0	2	4	4	1	1	4	1	1
3328	23	2	1	0		1	2	1	1	1	1	1	2	1	1	1	3	1	2	1	2	1	1	2	2	2	3	3	1	1	4	4	4	4	4	4	3	1	1	4	0	2	4	1	1	1	1	1	1
1109	37	1	1	1	2	1	1	0		1	2	0		0		0		0		0		1	1	1	1	1	1	1	1	1	1	1	1	1	1	3	3	1		4	1	2	1	1	2	2	1	2	2
1091	26	1	1	0		0		0		0		0		0		0		0		0		1	1	2	2	2	3	3	1	1	4	3	3	2	2	3	2	1	1	5	1	2	1	1	1	1	1	1	1
5369	22	1	1	0		0		0		0		0		0		0		0		0		1	1	2	2	1	1	1	2	2	2	2	3	3	3	4	4	1	1	4	1	2	1	1	1	1	1	1	1
5830	37	1	1	0		0		0		0		0		0		0		0		0		1	4	4	3	3	4	4	1	1	1	2	2	3	3	3	3	2	2	4	3	2	1	1	1	1	1	1	1
3063	26	1	1	0		0		0		0		0		0		0		0		0		2	2	2	2	2	3	3	1	1	1	1	1	1	2	2	3	2	1	3	1	2	1	1	1	1	1	1	1
4077	27	2	2	0		0		0		0		0		0		0		0		0		1	1	2	2	1	1	1	1	1	1	1	1	1	1	1	2	2	1	3	0	2	1	4	1	1	1	1	1
3445	20	2	1	0		0		0		0		0		0		0		0		0		1	1	2	2	1	1		1	1	2	3	3	2	2	2	3	1	1	1	0	2	1	1	1	1	1	1	1
3345	28	2	1	0		0		0		0		0		0		0		0		0		1	1	4	4	3	3	3	1	1	1	2	2	2	2	2	1	1	1	4	5	2	1	1	1	1	1	1	1
2787	23	2	1	0		0		0		0		0		0		0		0		0		4	4	4	4	4	4	4	3	3	3	3	3	3	4	4	4	2	1	3	1	2	4	4	1	1	4	1	1
2441	45	2	2	0		0		0		0		0		0		0		0		0		1	1	2	2	1	1	1	2	2	3	3	1	1	1	1	1	2	2	5	7	2	1	1	1	1	1	1	1
5019	21	1	1	0		0		0		0		0		0		0		0		0		1	4	4	4	4	3	3	1	1	2	2	2	2	2	3	3	1	1	5	0	2	1	1	1	1	1	1	1
5692	22	1	1	0		0		0		0		0		0		0		0		0		1	1	1	2	2	2	2	1	1	2	2	2	1	1	1	1	1	1	5	0	2	1	1	1	1	1	1	1
4926	26	1	1	0		0		0		0		0		0		0		0		0		1	2	2	3	2	2	2	1	1	1	2	2	1	1	2	2	1	1	5	1	2	1	1	1	1	1	1	1
5785	41	2	1	0		0		0		0		0		0		0		0		0		1	1	1	1	1	1	1	4	4	3	3	3	3	3	4	4	2	2	4	0	1	1	1	1	1	1	1	1
5337	45	1	1	0		0		0		0		0		0		0		0		0		1	1	1	2	2	2	2	1	1	1	1	1	1	1	1	1	1	1	4	6	2	1	4	1	1	1	1	1
2318	22	1	2	0		0		0		0		0		0		0		0		0		1	1	2	2	2	2	2	1	1	1	1	1	2	2	2	2	1	1	3	1	2	1	1	1	1	1	1	1
4086	29	1	1	0		0		0		0		0		0		0		0		0		1	1	1	1	1	2	2	3	3	3	3	3	3	4	4	4	1	1	3	1	2	1	1	1	1	1	2	2
5554	26	2	1	1	2	0		0		1	2	0		0		0		0		0		4	4	4	4	4	4	4	4	4	4	4	4	4	4	4	4	1	1	1	0	2	4	1	1	1	1	1	1
5730	24	2	2	0		1	2	0		0		0		0		0		0		0		4	4	4	4	4	4	4	4	4	2	4	4	4	4	4	4	1	1	1	1	2	4	4	1	1	1	1	1
2345	23	2	1	0		0		0		0		0		0		0		0		0		2	2	2	1	1	2	2	1	1	2	1	2	2	2	2	2	1	1	5	0	2	1	1	1	1	1	1	1
4355	22	2	1	0		0		0		0		0		0		0		0		0		1	1	2	1	1	1	1	2	2	2	1	2	2	2	3	2	1	1	3	0	2	1	1	1	1	1	1	1
1898	45	1	1	0		0		0		0		0		0		0		0		0		1	2	2	2	2	1	2	1	1	2	1	1	1	1	2	2	1	1	4	0	2	1	1	1	1	1	1	1
1275	49	2	2	0		0		0		0		0		0		0		0		0		1	1	2	2	2	2	2	1	1	1	2	2	2	2	2	1	1	1	2	1	2	4	1	1	1	1	1	1
3225	30	2	2	0		0		0		0		0		0		0		0		0		1	1	1	1	2	1	1	1	1	1	1	1	1	1	1	1	1	1	4	0	2	4	1	1	1	1	1	1
4638	42	1	1	0		0		0		0		0		0		0		0		0		1	1	1	3	3	4	4	2	2	3	3	3	3	3	4	3	2	1	5	1	2	1	1	1	1	1	1	1
3401	38	1	1	0		0		0		0		0		0		0		0		0		1	1	4	3	3	4	4	1	1	2	2	3	3	2	1	1	2	1	3	1	2	1	1	1	1	1	1	1
6117	27	1	2	0		0		0		0		0		0		0		0		0		1	2	2	2	2	1	1	1	1	1	1	1	3	3	2	2	3	2	4	2	2	1	1	1	1	1	2	1
4350	43	2	2	0		0		0		0		0		0		0		0		0		1	2	2	2	2	2	1	1	1	1	1	2	3	3	2	2	3	2	2	6	2	2	2	1	1	1	1	1
3426	49	2	1	0		0		0		0		0		0		0		0		0		1	1	1	1	2	2	2	1	1	1	4	4	4	3	3	3	2	2	4	3	1	1	1	1	1	1	1	1
3652	19	1	1	0		0		0		0		0		0		0		0		0		1	1	1	2	2	1	1	4	4	3	3	3	2	2	3	3	1	1	4	0	2	1	1	1	1	1	1	1
3596	31	2	1	1	2	0		0		0		0		0		0		0		0		4	4	4	4	4	4	4	4	4	4	4	3	4	4	4	4	2	1	1	1	2	1	1	1	1	1	1	1
5212	21	2	1	0		0		0		0		0		0		0		0		0		4	4	4	4	4	4	4	4	4	3	4	4	4	4	4	4	1	1	1	0	2	1	1	1	1	1	1	1
4060	30	2	1	0		0		0		0		0		0		0		0		0		4	4	4	4	4	4	4	4	4	4	4	4	4	4	4	4	2	1	4	0	2	1	1	1	1	1	1	1
5615	26	2	1	0		1	2	0		0		0		0		0		0		0		4	4	4	3	4	4	4	4	4	4	4	4	4	4	4	4	1	1	1	1	2	1	1	4	4	4	4	4
3876	30	2	1	0		0		0		0		0		0		0		0		0		4	4	4	4	4	4	4	4	4	4	4	4	4	4	4	4	1	1	1	1	2	1	4	1	1	1	1	1
1082	44	2	1	0		0		0		0		0		0		0		0		0		4	4	4	4	4	4	4	4	4	4	4	2	4	4	4	4	2	1	1	2	2	1	4	1	1	1	1	1
1154	47	2	1	0		0		0		0		0		0		0		0		0		4	4	4	4	4	4	4	4	4	4	4	4	4	4	4	4	2	1	1	4	1	1	1	1	1	1	1	1
5772	26	1	2	0		0		0		0		0		0		0		0		0		4	4	4	4	4	4	4	4	4	4	4	4	4	4	4	4	1	1	4	0	2	4	1	1	1	1	1	1
3089	22	1	2	1	2	0		0		0		0		0		0		0	1	0		4	4	4	4	4	4	4	4	4	4	4	4	4	4	4	4	2	1	4	1	2	1	1	1	1	1	1	1
1610	26	2	1	0		1	2	0		0		0		0		0		0		0		4	4	4	4	4	4	4	4	2	4	4	4	4	4	4	4	1	1	1	1	2	4	4	1	1	1	1	1
1427	22	1	1	1	2	0		0		0		1	1	0		0		0		0		4	4	4	4	4	4	4	4	4	4	4	2	4	4	4	4	1	1	1	2	2	1	1	1	1	1	1	1
5176	20	1	1	1	2	0		0		0		0		0		0		0		0		4	4	4	4	4	4	4	4	4	3	4	3	4	4	4	4	1	1	1	0	2	1	4	1	1	1	1	1
3016	24	2	1	1	2	0		0		0		0		0		0		0		0		4	4	4	4	4	4	4	4	4	4	4	4	4	4	4	4	1	1	4	2	2	1	1	1	1	1	1	1
5865	27	1	1	1	2	0		0		0		0		0		0		0		0		4	4	3	3	4	4	4	4	4	4	3	3	4	4	4	4	1	1	1	4	2	1	4	1	1	1	1	1
4879	24	2	2	1	2	0		0		0		0		0		0		0		0		4	4	3	3	3	3	4	4	3	3	4	4	4	4	4	4	1	1	4	0	2	1	1	1	1	1	1	1
6412	25	1	2	1	2	0		1	1	0		0		0		0		0		0		4	4	1	1	4	4	4	4	4	3	4	4	4	3	4	4	2	1	4	1	2	1	1	1	1	1	1	1
4494	26	1	1	1	1	0		0		0		0		0		0		0		0		4	4	4	4	4	4	4	4	4	4	4	4	4	4	4	4	1	1	4	1	2	1	1	1	1	1	1	1
1930	21	1	2	1	1	0		0		0		0		0		0		0		0		4	4	4	4	3	3	4	4	4	4	1	4	4	4	4	4	1	1	4	0	2	1	1	1	1	1	1	1
4806	39	1	3	0		0		0		0		0		0		0		0		0		4	4	4	4	4	4	4	4	4	4	4	4	4	4	4	4	1	1	4	2	2	4	1	1	1	1	1	1
4951	25	1	2	1	1	0		1	1	0		0		0		0		0		0		4	4	3	3	4	4	4	4	4	4	4	4	4	4	4	4	1	1	4	1	2	1	1	1	1	1	1	1
1718	21	1	1	0		0		0		0		0		0		0		0		0		4	4	4	4	4	4	4	4	4	4	4	4	4	4	4	4	1	1	1	1	2	1	1	1	1	1	1	1
5325	55	1	2	1	1	0		1	2	0		0		0		0		0		0		4	4	4	4	4	4	4	4	4	4	3	4	3	4	4	4	1	1	1	5	2	1	4	1	1	1	1	1
1207	33	2	1	1	1	0		0		0		0		1	2	0		0		0		4	4	4	4	4	4	4	4	4	4	2	4	4	4	4	4	2	1	4	2	2	4	4	1	1	1	1	1
3382	22	1	1	0		0		0		0		0		1	2	0		0		0		4	4	4	4	4	4	4	4	4	4	4	4	4	4	4	4	1	1	4	1	2	1	1	1	1	1	1	1
3541	23	2	2	0		0		0		0		0		0		0		0		0		4	4	4	4	4	4	4	4	4	4	4	4	4	4	4	4	1	1	4	0	2	1	1	1	1	1	1	1
5871	34	2	1	1	2	0		1	3	1	1	0		0		0		0		0		4	4	4	4	4	4	4	4	4	4	4	4	4	4	4	4	2	1	1	3	2	1	1	1	1	1	1	1
4739	55	2	2	0		0		0		0		1	2	0		0		0		0		4	4	3	4	4	4	4	4	4	4	4	4	4	4	4	4	1	1	1	2	2	1	1	1	1	1	1	1
4188	23	1	1	0		0		0		0		1	2	0		0		0		0		4	4	4	4	4	4	4	4	4	4	4	4	4	3	4	4	1	1	4	1	2	1	1	1	1	1	1	1
6322	21	2	1	0		0		1	2	0		0		0		0		0		0		4	4	4	4	4	4	4	4	4	4	4	4	4	4	4	4	1	1	4	0	2	1	1	1	1	1	1	1
1887	20	1	2	0		0		0		1	1	0		0		0		0		0		4	4	4	4	4	4	4	4	4	4	4	4	4	4	4	4	1	1	1	3	2	1	1	1	1	1	1	1
6365	38	1	1	0		0		0		0		0		0		0		0		0		3	3	2	2	2	2	2	1	1	1	1	1	1	1	1	1	1	1	3	2	2	1	1	1	1	1	1	1
2504	27	1	2	0		0		0		0		0		0		0		0		0		1	1	1	2	2	1	1	2	1	1	2	2	1	1	2	2	1	1	3	1	2	1	2	1	1	1	1	1
6000	22	1	1	0		0		0		0		0		0		0		0		0		1	2	3	1	1	1	1	1	1	2	2	1	1	2	2	2	1	2	5	1	2	1	4	1	1	4	1	1
1617	20	2	1	0		0		0		0		0		0		0		0		0		1	2	2	1	1	2	2	1	1	1	2	2	2	2	2	1	1	1	3	0	2	4	4	1	1	1	1	1
5932	34	2	1	1	2	0		0		0		0		0		0		0		0		4	4	4	4	4	4	4	4	4	4	4	4	4	4	4	4	2	1	1	9	2	1	4	1	1	1	1	1
2765	38	2	1	1	1	0		1	2	0		0		0		0		0		0		4	4	4	4	4	4	4	4	4	4	4	3	4	4	4	4	2	1	1	0	2	1	1	1	1	1	1	1
6427	18	1	1	0		0		1	2	0		0		0		0		0		0		3	4	2	4	4	4	4	4	2	4	4	4	4	4	4	4	1	1	1	1	2	1	4	1	1	1	1	1
4250	31	1	1	0		0		0		0		1	1	0		0		0		0		4	4	1	4	4	4	4	1	4	3	4	4	4	4	4	4	2	1	4	3	2	1	4	4	4	4	4	4
2749	33	1	1	0		0		0		0		0		0		0		0		0		4	4	4	4	4	4	4	4	4	4	4	4	4	4	4	4	2	1	4	2	2	1	1	1	1	1	1	1
2948	29	2	2	0		0		0		0		0		0		0		0		0		4	4	4	4	4	4	4	4	4	4	4	4	4	4	4	4	1	1	1	2	2	4	1	1	1	1	1	1
6362	35	2	3	1	2	0		0		0		0		0		0		0		0		4	4	4	4	4	4	4	4	4	4	4	4	4	4	4	4	2	1	4	3	2	1	1	1	1	1	1	1
6447	22	1	2	0		0		1	2	0		0		0		0		0		0		4	4	4	4	4	4	4	4	4	4	4	3	4	4	4	4	1	1	4	2	2	4	1	1	1	1	1	1
5958	40	2	1	0		0		0		0		0		0		0		0		0		4	4	4	4	4	4	4	4	4	2	4	4	4	4	4	4	2	1	1	2	2	1	4	1	1	1	1	1
1249	34	2	1	0		0		0		0		0		0		0		0		0		1	1	1	1	1	1	1	1	1	1	1	1	1	1	4	4	1	1	3	1	2	4	3	2	3	4	1	1
3318	62	2	1	0		0		0		0		0		0		0		0		0		2	2	1	1	2	2	2	1	1	1	1	1	1	1	2	2	2	1	1	10	2
1917	64	2	1	0		0		0		0		0		0		0		0		0		2	2	1	2	1	1	1	1	2	2	1	1	2	2	2	2	1	1	1	3	2	1	4	1	1	1	1	1
4572	31	1	1	0		0		0		0		0		0		0		0		0		1	1	2	1	1	1	1	1	1	1	1	1	2	1	1	1	1	1	3	2	2	1	1	1	1	1	1	1
1552	23	2	2	0		0		0		0		0		0		0		0		0		1	2	1	1	2	1	1	2	2	2	2	2	2	1	1	4	1	1	5	1	2	1	3	1	1	1	1	1
2306	35	2	2	0		0		0		0		0		0		0		0		0		1	2	2	2	2	1	1	1	1	4	4	4	4	4	3	3	1	1	5	0	2	1	1	1	1	1	1	1
6472	55	2	1	0		0		0		0		0		0		0		0		0		2	1	2	2	2	2	2	1	1	2	2	1	1	2	2	2	3	3	4	5	2	1	3	1	1	1	1	1
5268	43	1	1	0		0		0		0		0		0		0		0		0		1	1	2	2	1	1	1	2	2	1	1	1	2	2	2	1	1	1	3	3	2	1	1	1	1	1	1	1
2233	48	1	2	0		0		0		0		0		0		0		0		0		1	1	1	2	1	1	1	1	2	1	1	1	1	2	1	1	1	1	3	5	2	4	4	1	1	1	1	1
5328	38	1	1	0		0		0		0		0		0		0		0		0		3	3	2	2	1	2	2	1	1	1	1	2	1	1	2	2	1	1	3	3	2	1	1	1	1	1	1	1
4694	21	1	1	0		0		0		0		0		0		0		0		0		3	3	2	2	3	2	2	3	1	2	2	2	2	1	4	4	1	1	3	1	2	1	4	1	1	1	1	1
4357	22	1	1	0		0		0		0		0		0		0		0		0		1	2	4	4	4	4	4	4	4	4	4	4	4	4	4	4	1	1	3	1	2	4	1	1	1	1	1	1
5282	19	1	2	0		0		0		0		0		0		0		0		0		1	1	2	2	4	4	4	1	1	2	2	2	1	1	2	4	1	1	4	0	2	1	1	1	1	1	1	1
6606	34	2	1	0		0		0		0		0		0		0		0		0		4	4	4	4	4	4	4	3	4	4	4	4	4	3	3	3	1	2	3	3	2	4	1	1	1	1	1	1
2839	22	1	2	0		0		0		0		0		0		0		0		0		1	2	3	3	4	4	4	4	4	4	4	4	4	4	4	4	1	1	5	0	2	1	1	1	1	1	1	1
5954	22	2	1	0		0		0		0		0		0		0		0		0		2	3	3	2	2	1	1	2	2	3	3	3	4	3	2	2	1	1	4	0	2	2	2	1	1	1	1	1
4160	20	2	1	0		0		0		0		0		0		0		0		0		1	2	1	1	1	4	4	1	1	1	1	1	2	2	3	4	1	1	4	0	2	4	2	1	1	1	1	1
1963	33	1	2	0		0		0		0		0		0		0		0		0		1	1	2	2	1	1	4	1	1	1	1	3	4	1	1	4	2	2	3	1	2	1	1	1	1	1	1	1
5686	24	1	2	0		0		0		0		0		0		0		0		0		2	1	1	2	1	1	1	1	1	1	1	2	3	2	2	1	1	1	3	1	2	1	1	1	1	1	1	2
1623	24	2	1	0		0		0		0		0		0		0		0		0		4	3	3	3	2	2	2	1	1	1	1	1	2	2	1	1	1	1	3	0	2	1	1	1	1	1	1	1
4558	23	2	2	0		0		0		0		0		0		0		0		0		3	1	2	2	1	4	4	2	2	1	1	4	4	4	4	3	3	2	4	2	2	4	3	1	1	1	1	1
2690	22	1	1	0		0		0		0		0		0		0		0		0		1	1	1	2	2	2	2	1	1	1	1	1	1	1	2	2	1	2	3	0	2	1	1	1	1	1	1	1
1048	23	1	2	0		0		0		0		0		0		0		0		0		2	1	2	1	2	2	1	2	1	1	2	1	1	2	2	1	2	1	4	1	2	1	1	1	2	1	1	2
4108	19	2	1	0		0		0		0		0		0		0		0		0		1	2	1	1	1	1	2	4	3	3	4	4	4	3	3	2	1	1	5	0	2	1	4	1	1	1	1	1
1168	21	1	1	0		0		0		0		0		0		0		0		0		1	1	2	2	1	1	1	2	2	2	2	1	2	3	3	3	1	1	2	1	2	1	1	2	1	2	1	1
3712	21	1	1	0		0		0		0		0		0		0		0		0		1	1	2	1	1	2	2	1	1	2	1	1	2	1	2	2	3	2	5	0	2	1	1	1	1	1	1	1
4393	19	1	1	0		0		0		0		0		0		0		0		0		1	1	1	2	2	2		4	4	3	4	4	4	3	3	3	1	1	5	0	2	1	3	1	1	1	1	1
4770	36	2	1	0		0		0		0		0		0		0		0		0		4	4	3	3	4	4	3	2	2	2	3	3	3	2	2	3	1	2	3	3	2	3	1	1	1	1	2	1
6166	22	2	2	0		0		0		0		0		1	1	0		0		0		1	2	2	1	1	1	2	1	1	2	2	2	3	3	4	4	2	1	5	0	2	1	3	1	1	1	1	1
3021	18	2	2	0		0		0		0		0		0		0		0		0		4	4	4	4	4	4	4	4	4	4	4	4	4	4	3	4	1	1	3	0	2	3	1	1	1	1	1	1
3479	32	1	1	0		0		0		0		0		0		0		0		0		1	1	1	1	2	2	1	1	1	2	1	1	1	1	1	1	1	2	1	1	2	1	1	1	1	1	1	1
4349	52	2	2	0		0		0		0		0		0		0		0		0		1	1	2	1	1	2	2	1	1	1	1	2	2	2	1	1	1	1	2	3	2	1	1	1	1	1	1	1
4831	21	1	2	0		0		0		0		0		0		0		0		0		1	1	2	2	1	1	1	1	2	1	2	2	1	1	2	2	1	1	4	0	2	1	2	2	2	3	3	4
4630	18	2	1	0		0		1	2	0		0		0		0		0		0		4	4	4	4	4	4	4	1	4	4	4	4	4	4	4	4	1	1	4	0	2	1	1	1	1	1	1	1
3525	43	1	1	0		0		0		0		0		0		0		0		0		4	4	2	4	4	4	4	4	4	4	4	4	4	4	4	4	1	1	1	6	2	1	1	4	4	4	4	4
4256	43	1	1	0		0		0		0		0		0		0		0		0		4	4	4	4	4	4	4	4	4	4	4	4	4	4	4	4	1	1	1	1	2	1	1	1	1	1	1	1
2577	26	1	1	0		0		0		0		0		0		0		0		0		4	4	4	4	4	4	4	4	4	4	4	4	4	4	4	4	1	1	1	0	2	1	1	1	1	1	1	1
5551	26	2	1	0		0		0		0		0		0		0		0		0		4	4	3	4	3	4	4	4	4	4	4	4	4	4	4	4	2	1	4	1	2	1	1	1	1	1	1	1
5633	21	1	1	0		0		0		0		0		0		0		0		0		4	4	4	4	4	4	4	4	4	4	4	4	4	4	4	4	1	1	4	0	2	1	1	1	1	1	1	1
6152	41	2	1	0		0		0		0		0		0		0		0		0		4	4	4	4	4	4	4	4	4	4	4	4	4	4	4	4	2	1	4	2	2	1	1	1	1	1	1	1
5538	39	2	2	0		0		0		0		0		0		0		0		0		4	4	4	4	4	4	4	4	4	4	4	4	4	4	4	4	1	1	1	3	2	1	1	1	1	1	1	1
3970	36	2	3	0		0		0		0		0		0		0		0		0		4	4	4	4	4	4	4	4	4	4	4	4	4	4	4	4	1	1	4	1	2	1	1	1	1	1	1	1
4617	45	1	1	0		0		0		0		0		0		0		0		0		4	4	4	4	4	4	4	4	4	4	4	4	4	4	4	4	1	1	1	7	2	1	1	1	1	1	1	1
4452	23	1	2	0		0		0		0		0		0		0		0		0		4	4	4	4	4	4	4	4	4	4	4	4	4	4	4	4	1	1	1	0	2	1	1	1	1	1	1	1
4464	22	1	2	0		0		0		0		0		0		0		0		0		4	4	3	4	4	4	4	4	4	4	2	4	4	4	4	4	1	1	4	0	2	1	1	1	1	1	1	1
4556	31	2	2	0		0		0		0		0		0		0		0		0		4	4	4	4	4	4	4	4	4	3	4	4	4	4	4	4	2	1	4	1	2	1	4	1	1	1	1	1
3112	35	1	2	1	2	0		1	2	1	1	0		0		0		0		0		4	4	4	4	4	4	4	4	4	3	4	2	4	4	4	4	1	1	1	2	2	1	1	1	1	1	1	1
2492	37	1	1	1	2	0		0		0		0		0		0		0		0		4	4	4	4	4	4	4	4	4	4	2	3	4	4	4	4	1	1	1	3	2	1	1	1	1	1	1	1
5097	43	2	1	0		1	2	0		0		0		0		0		0		0		4	3	3	3	4	4	4	4	4	4	2	4	4	4	4	4	2	1	1	5	2	1	1	1	1	1	1	1
3686	18	1	2	0		1	2	0		0		0		0		0		0		0		4	4	4	4	4	4	4	4	4	4	4	3	4	4	4	4	1	1	4	1	2	1	1	1	1	1	1	1
4888	49	1	2	1	2	1	2	0		0		0		1	1	0		0		0		4	4	4	4	4	4	4	4	2	4	4	4	4	4	4	4	2	1	1	2	2	1	1	1	1	1	1	1
6043	25	2	1	0		0		0		0		0		0		0		0		0		4	4	4	4	4	4	4	4	4	4	4	4	4	4	4	4	2	1	1	1	2	4	1	1	1	1	1	1
2911	20	2	1	0		0		0		0		0		0		0		0		0		4	4	4	4	4	4	4	4	3	4	3	4	4	4	4	4	1	1	1	0	2	4	1	1	1	1	1	1
5321	28	2	2	1	2	0		0		0		0		0		0		0		0		4	4	4	4	4	4	4	4	4	4	4	4	4	4	4	4	2	1	4	1	2	1	1	1	1	1	1	1
5191	25	1	2	0		0		0		0		0		0		0		0		0		4	4	4	4	4	4	4	4	4	4	4	4	4	4	4	4	1	1	4	0	2	1	1	1	1	1	1	1
3197	20	2	1	0		0		0		0		0		0		0		0		0		4	4	4	4	4	4	4	4	4	4	4	4	4	4	4	4	1	1	1	0	2	1	1	1	1	1	1	1
6599	27	2	1	0		0		0		0		0		0		0		0		0		4	4	4	4	4	4	4	4	4	4	4	4	4	4	4	4	2	1	1	2	2	1	1	1	1	1	1	1
1157	24	2	1	0		0		0		0		0		0		0		0		0		4	4	4	4	4	4	4	4	4	4	4	4	4	4	4	4	1	1	4	0	2	4	1	1	1	1	1	1
5515	25	2	2	0		0		0		0		0		0		0		0		0		4	4	4	4	4	4	4	4	4	4	4	4	4	4	4	4	1	1	4	0	2	1	1	1	1	1	1	1
4975	30	2	1	0		1	2	0		0		0		0		0		0		0		4	4	4	4	4	4	4	4	4	4	4	4	4	4	4	4	2	1	4	1	2	4	4	1	1	1	1	1
2829	31	2	1	0		0		0		0		0		0		0		0		0		4	4	4	4	4	4	4	4	4	4	4	4	4	4	4	4	1	1	1	0	2	4	4	1	1	1	1	1
3036	46	1	1	0		0		0		0		0		0		0		0		0		4	4	4	4	4	4	4	4	4	4	4	4	4	4	4	4	1	1	1	4	2	1	1	1	1	1	1	1
5634	31	2	1	0		0		0		0		0		0		0		0		0		4	4	4	4	4	4	4	4	4	4	4	4	4	4	4	4	2	1	1	2	2	4	4	1	1	1	1	1
3465	34	1	2	0		0		0		0		0		0		0		0		0		4	1	2	3	4	4	4	4	4	4	4	3	4	4	4	4	1	1	1	0	2	1	1	1	1	1	1	1
5823	19	1	2	0		0		0		0		0		0		0		0		0		4	4	4	4	4	4	4	4	4	4	4	4	4	4	4	4	2	1	4	0	2	1	1	1	1	1	1	1
5463	19	1	2	0		0		0		0		0		0		0		0		0		4	4	4	4	4	4	4	4	4	4	4	4	4	4	4	4	2	1	4	0	2	1	1	1	1	1	1	1
4968	24	2	1	0		1	1	0		0		1	2	0		0		0		0		4	4	4	4	4	4	4	4	4	4	4	3	4	4	4	4	1	1	4	2	2	1	4	1	1	1	1	1
2906	27	1	1	0		0		0		0		0		0		0		0		0		4	4	4	4	4	4	4	4	4	4	4	4	4	4	4	4	2	1	4	2	2	1	4	1	1	1	1	1
2635	32	2	1	0		0		0		0		0		0		0		0		0		4	4	4	4	4	4	4	4	4	4	4	4	4	4	4	4	2	1	1	2	2	1	4	1	1	1	1	1
3083	30	1	2	0		0		0		1	1	0		0		0		0		0		4	4	4	4	4	4	4	4	4	4	4	4	4	4	4	4	2	1	1	1	2	1	1	1	1	1	1	1
5518	37	2	1	0		0		0		1	1	0		0		0		0		0		4	3	2	2	4	4	4	2	4	4	2	2	4	4	4	4	1	1	1	5	2	1	4	1	1	1	1	1
2040	18	1	1	0		0		0		0		0		0		0		0		0		4	4	4	4	4	4	4	4	4	4	4	3	4	4	4	4	1	1	4	0	2	4	4	1	1	4	1	1
3019	57	1	2	0		0		0		0		0		0		0		0		0		4	4	4	4	4	4	4	4	4	4	4	4	4	4	4	4	1	1	1	8	2	1	1	1	1	1	1	1
4337	30	2	1	0		0		0		0		0		0		0		0		0		4	4	4	4	4	4	4	4	4	4	4	4	4	4	4	4	2	1	1	1	2	4	4	1	1	1	1	1
1543	30	1	2	0		0		0		0		0		0		0		0		0		4	4	4	4	4	4	4	4	4	4	4	4	4	4	4	4	2	1	4	2	2	1	4	1	1	1	1	1
4840	26	1	1	0		1	2	0		0		0		0		0		0		0		4	4	4	4	4	4	4	4	4	4	4	4	4	4	4	4	1	1	1	2	2	1	1	1	1	1	1	1
5487	32	2	1	0		0		0		0		0		0		0		0		0		4	4	4	4	4	4	4	4	4	4	4	4	4	4	4	4	2	1	1	4	2	4	4	1	1	1	1	1
5001	26	1	1	0		0		0		0		0		0		0		0		0		4	4	4	4	4	4	4	4	4	4	4	4	4	4	4	4	2	1	1	1	2	1	4	1	1	1	1	1
5061	28	2	2	0		0		0		0		0		0		0		0		0		4	4	4	4	4	4	4	4	4	4	4	4	4	4	4	4	1	1	4	1	2	1	1	1	1	1	1	1
1323	27	1	2	0		1	1	0		0		0		0		0		0		0		4	4	4	4	4	4	4	4	4	4	4	4	4	4	4	4	2	1	4	1	2	1	1	1	1	1	1	1
5224	22	1	1	0		0		0		0		0		0		0		0		0		4	4	4	4	4	4	4	4	4	4	4	4	4	4	4	4	1	1	4	0	2	1	1	1	1	1	1	1
1479	20	1	1	0		0		0		0		0		0		0		0		0		4	4	4	4	4	4	4	4	4	4	4	4	4	4	4	4	1	1	4	1	2	1	4	1	1	1	1	1
2111	28	1	1	0		0		0		0		0		0		0		0		0		4	4	4	4	4	4	4	4	4	4	4	4	4	4	4	4	1	1	4	1	2	1	1	1	1	1	1	1
4237	30	2	1	0		0		0		0		0		0		0		0		0		4	4	4	4	4	4	4	4	4	4	3	2	4	4	4	4	1	1	1	1	2	4	4	1	1	1	1	1
6604	38	1	2	0		0		0		0		0		0		0		0		0		4	2	2	4	4	2	4	4	4	4	4	4	4	4	4	4	2	1	1	0	2	1	1	1	1	1	1	1
4404	57	2	2	0		0		0		0		0		0		0		0		0		4	4	4	4	4	4	4	4	4	4	4	4	4	4	4	4	1	1	1	3	2	1	1	1	1	1	1	1
2683	29	2	1	0		0		0		0		0		0		0		0		0		1	2	2	2	2	2	4	4	4	4	4	3	3	3	4	4	2	2	3	1	2	1	1	1	1	1	1	1
5464	21	1	1	0		0		0		0		0		0		0		0		0		4	4	4	3	3	3	3	1	1	1	1	1	1	4	4	4	1	1	3	1	2	4	4	1	1	1	1	1
4163	19	1	1	0		0		0		0		0		0		0		0		0		2	2	1	1	1	2	3	2	3	3	3	3	3	3	3	1	1	1	4	0	2	1	1	1	1	1	1	1
6088	35	1	2	0		0		0		0		0		0		0		0		0		3	3	3	3	3	2	2	1	1	1	1	4	4	4	3	3	1	1	3	4	2	1	1	1	1	1	1	1
3625	19	1	2	0		0		0		0		0		0		0		0		0		4	4	4	4	4	4	4	4	4	3	3	3	2	4	3	3	1	1	4	0	2	1	1	1	1	1	1	1
2488	39	1	1	0		0		0		0		0		0		0		0		0		1	1	2	2	2	2	2	2	2	2	2	2	3	3	3	3	1	1	5	0	2	1	1	1	1	1	1	1
4415	21	2	1	0		0		0		0		0		0		0		0		0		4	4	4	4	4	4	4	3	3	3	2	3	3	4	4	4	1	1	1	0	2	4	1	1	1	1	1	1
2082	54	1	2	0		0		0		0		0		0		0		0		0		1	1	2	2	2	2	2	3	3	3	3	3	3	3	3	4	1	1	4	0	2	1	1	1	1	1	1	1
3300	26	1	1	0		0		0		0		0		0		0		0		0		4	4	4	4	4	4	4	1	1	1	4	4	4	4	4	4	1	1	4	2	2	1	1	1	1	1	1	1
4505	29	2	2	0		0		0		0		0		0		0		0		0		1	2	2	2	2	2	2	1	2	2	2	2	3	3	4	4	1	1	3	2	2	1	1	1	1	1	1	1
1738	30	1	1	0		0		0		0		0		0		0		0		0		1	1	2	2	1	1	1	1	1	2	2	2	2	2	3	3	1	1	3	2	2	1	1	1	1	1	1	1
4000	31	1	1	0		0		0		0		0		0		0		0		0		1	1	1	2	2	2	2	1	1	1	1	1	1	4	4	4	1	1	3	1	2	1	1	1	1	1	1	1
1765	29	1	1	0		0		0		0		0		0		0		0		0		1	1	1	1	1	2	2	1	1	1	1	1	1	4	4	4	1	1	5	1	2	1	1	1	1	1	1	1
3805	22	1	2	0		0		0		0		0		0		0		0		0		1	1	1	4	4	4	4	4	4	4	4	4	4	3	4	4	1	1	5	1	2	1	1	1	1	1	1	1
5891	29	2	1	0		0		0		0		0		0		0		0		0		1	2	2	2	3	3	3	1	1	1	2	2	2	3	3	3	2	1	3	1	2	1	1	1	1	1	1	1
4810	23	2	1	0		0		0		0		0		0		0		0		0		1	1	1	2	2	2	2	1	1	2	2	2	2	2	3	3	1	1	4	1	2	1	1	1	1	1	1	1
6371	24	1	1	0		0		0		0		0		0		0		0		0		4	4	4	4	4	4	4	4	4	4	4	4	4	4	4	4	2	1	4	1	2	1	1	1	1	1	1	1
2094	23	2	1	0		0		0		0		0		0		0		0		0		1	1	2	2	2	2	2	3	3	4	4	4	4	4	4	4	1	1	5	0	2	1	3	1	1	1	1	1
1584	26	1	1	0		0		0		0		0		0		0		0		0		2	2	2	1	1	1	2	4	4	4	4	4	4	3	3	4	1	1	3	2	2	1	1	1	1	1	1	1
4916	22	1	1	0		0		0		0		0		0		0		0		0		1	1	2	2	3	3	3	1	1	1	1	1	1	1	1	1	1	1	3	0	2	1	1	1	1	1	1	1
5283	22	1	1	0		0		0		0		0		0		0		0		0		2	1	2	2	2	2	2	4	4	4	3	3	3	4	4	3	1	1	4	0	2	1	1	1	1	1	1	1
3855	20	1	1	0		0		0		0		0		0		0		0		0		4	4	4	4	4	4	4	4	4	4	4	4	4	4	4	4	1	1	4	0	2	1	1	1	1	1	1	1
6234	29	1	2	0		0		0		0		0		0		0		0		0		4	4	4	4	4	4	4	4	4	4	4	4	4	4	4	4	1	1	4	1	2	1	1	1	1	1	1	1
2936	23	1	1	0		0		0		0		0		0		0		0		0		4	4	4	4	4	4	4	4	4	4	4	4	4	4	4	4	1	1	4	0	2	1	1	1	1	1	1	1
3299	53	2	2	0		0		0		0		0		0		0		0		0		4	4	4	4	4	4	4	4	4	4	4	4	4	4	4	4	1	1	1	9	1	1	1	1	1	1	1	1
1221	26	2	2	0		0		0		0		0		0		0		0		0		4	4	4	4	4	4	4	4	4	4	4	4	4	4	4	4	1	1	4	2	2	1	1	1	1	1	1	1
4345	24	2	2	0		0		0		0		0		0		0		0		0		4	4	4	4	4	4	4	4	4	4	4	4	4	4	4	4	1	1	4	1	2	1	1	1	1	1	1	1
2693	32	1	1	0		0		0		0		0		0		0		0		0		4	4	4	4	4	4	4	4	4	4	4	4	4	4	4	4	2	1	4	1	2	1	1	1	1	1	1	1
4628	24	1	2	0		0		0		0		0		0		0		0		0		4	4	4	4	4	4	4	4	4	4	4	4	4	4	4		1	1	1	2	2	1	1	1	1	1	1	1
6318	19	2	1	0		0		0		0		0		0		0		0		0		4	4	3	4	4	3	4	4	4	4	4	4	4	4	4	4	1		1	0	2	1	4	1	1	1	1	1
2831	21	1	1	0		0		0		0		0		0		0		0		0		4	4	4	4	4	4	4	4	4	4	4	4	4	4	4	4	1	1	4	1	2	1	4	1	1	1	1	1
3289	20	1	2	0		0		0		0		0		0		0		0		0		4	4	4	4	4	4	4	4	4	4	4	4	4	4	4	4	2	1	4	1	2	1	1	1	1	1	1	1
5606	19	1	1	0		0		0		0		0		0		0		0		0		4	4	4	4	4	4	4	4	4	4	4	4	4	4	4	4	1	1	4	0	2	1	4	1	1	1	1	1
2597	31	1	1	0		0		0		0		0		0		0		0		0		4	4	4	4	4	4	4	4	2	4	4	2	4	4	4	4	2	1	1	2	2	1	1	1	1	1	1	1
4295	55	1	1	0		0		0		0		0		0		0		0		0		4	4	4	4	4	4	4	4	4	3	3	4	4	4	4	4	2	1	1	0	1	1	1	1	1	1	1	1
3593	34	1	1	0		0		0		0		0		0		0		0		0		4	4	4	4	4	4	4	4	4	4	4	4	4	4	4	4	1	1	1	2	2	1	1	1	1	1	1	1
3944	24	2	1	0		0		0		0		0		0		0		0		0		4	4	4	4	4	4	4	4	4	4	4	4	4	4	4	4	2	1	4	0	2	4	4	1	1	1	1	1
6201	22	1	1	0		0		0		0		0		0		0		0		0		4	4	4	4	4	4	4	4	4	4	4	4	4	4	4	4	1	1	1	1	2	1	1	1	1	1	1	1
3388	34	1	2	0		0		0		0		0		0		0		0		0		4	4	4	4	4	4	4	4	4	4	4	4	4	4	4	4	1	1	1	2	2	1	1	1	1	1	1	1
5345	25	1	1	0		0		0		0		0		0		0		0		0		4	4	4	4	4	4	4	4	4	4	4	4	4	4	4	4	2	1	4	1	2	1	1	1	1	1	1	1
4397	44	1	1	0		0		0		0		0		0		0		0		0		4	4	4	4	4	4	4	4	4	4	4	4	4	4	4	4	2	1	4	5	1	1	1	1	1	1	1	1
4410	19	1	1	0		0		0		0		0		0		0		0		0		4	4	4	4	4	4	4	4	4	4	4	4	4	4	4	4	1	1	1	0	2	1	4	1	1	1	1	1
3894	23	2	2	0		0		0		0		0		0		0		0		0		4	4	4	4	4	4	4	4	4	4	4	4	4	4	4	4	1	1	4	1	2	1	1	1	1	1	1	1
2890	27	1	1	0		0		0		0		0		0		0		0		0		4	4	4	4	4	4	4	4	4	4	4	4	4	4	4	4	1	1	4	2	2	1	1	1	1	1	1	1
3384	22	1	1	0		0		0		0		0		0		0		0		0		4	4	4	4	4	4	4	4	4	4	4	4	4	4	4	4	1	1	4	1	2	1	1	1	1	1	1	1
1915	25	1	1	0		0		0		0		0		0		0		0		0		1	2	2	1	2	2	1	2	2	2	1	2	2	3	2	2	3	2	5	1	2	3	4	1	2	1	1	4
6015	32	2	1	0		0		0		0		0		0		0		0		0		1	2	1	1	1	1	2	1	1	1	1	1	1	1	1	2	3	2	4	3	1	1	1	1	1	1	1	1
3056	20	1	1	0		0		0		0		0		0		0		0		0		1	1	2	1	2	2	1	2	1	2	2	1	1	4	4	3	1	1	4	0	2	1	1	1	1	1	1	1
2331	30	2	1	0		0		0		0		0		0		0		0		0		1	2	2	1	1	2	3	2	2	2	1	2	2	3	3	3	2	2	3	3	1	1	1	1	1	1	1	1
5938	28	1	2	0		0		0		0		0		0		0		0		0		1	2	1	1	2	2	3	1	1	2	2	2	2	1	2	3	1	1	5	2	2	1	4	1	1	1	1	1
4864	18	1	1	0		0		0		0		0		0		0		0		0		4	4	4	4	4	4	4	4	4	4	4	4	4	4	4	4	1	1	4	0	2	1	1	1	1	1	1	1
1078	22	2	1	0		0		0		0		0		0		0		0		0		4	4	4	4	4	4	4	3	3	4	4	4	4	3	3	4	1	1	4	0	2	1	1	1	1	1	2	2
6519	18	2	1	0		0		0		0		0		0		0		0		0		1	2	2	2	2	2	1	2	3	3	2	2	3	3	3	3	1	1	4	0	2	4	4	1	1	1	1	1
2888	18	1	1	0		0		0		0		0		0		0		0		0		4	4	4	3	3	3	4	4	4	4	4	3	3	4	4	4	1	1	4	0	2	1	4	1	1	1	1	1
3758	18	2	2	0		0		0		0		0		0		0		0		0		1	1	2	1	1	2	2	1	1	2	2	1	1	1	2	2	1	3	4	0	2	1	1	1	1	1	1	1
1698	23	1	1	0		0		0		0		0		0		0		0		0		4	4	4	4	4	4	3	4	4	4	4	4	3	4	3	3	1	1	3	1	2	1	1	1	1	1	1	1
6554	23	2	1	0		0		0		0		0		0		0		0		0		4	4	3	3	4	4	4	4	3	3	4	4	4	4	4	4	1	1	3	0	2	1	4	1	1		1	1
5550	20	1	1	0		0		0		0		0		0		0		0		0		1	1	2	2	2	2	2	3	3	3	3	3	4	4	3	3	1	1	4	1	2	1	1	1	1	1	1	1
2120	19	1	1	0		0		0		0		0		0		0		0		0		2	2	2	2	2	2	3	1	3	3	3	3	3	3	3	3	1	1	4	0	2	1	1	1	1	1	1	1
1984	37	1	2	0		0		0		0		0		0		0		0		0		1	2	2	2	4	4	4	2	2	2	3	3	2	2	3	3	1	1	4	2	1	1	1	1	1	1	1	1
5348	34	1	1	0		0		0		0		0		0		0		0		0		1	2	1	1	1	1	1	2	2	3	3	3	2	2	4	4	1	1	4	2	2	1	1	1	1	1	1	1
2455	37	1	1	0		0		0		0		0		0		0		0		0		1	2	1	1	1	2	1	1	1	1	2	1	2	3	3	3	2	2	4	2	2	1	1	1	1	1	1	1
3849	18	1	1	0		0		0		0		0		0		0		0		0		1	1	1	1	1	1	1	3	3	3	4	3	3	3	3	4	1	1	5	0	2	1	1	1	1	1	1	1
2637	29	1	1	0		0		0		0		0		0		0		0		0		4	4	4	4	4	3	3	1	1	1	1	2	3	3	3	3	1	1	4	3	2	1	1	1	1	1	1	1
3938	18	1	1	0		0		0		0		0		0		0		0		0		1	2	1	1	1	2	2	1	1	1	2	2	1	1	1	1	1		3	1	2	1	1	1	1	1	1	1
2388	18	1	2	0		0		0		0		0		0		0		0		0		4	4	4	4	4	4	4	3	3	4	3	2	3	3	3	3	1	1	3	0	2	1	1	1	1	1	1	1
1640	19	2	1	0		0		0		0		0		0		0		0		0		2	1	2	2	2	2	2	4	4	4	4	3	3	3	2	2	1	1	5	0	2	1	1	1	1	1	1	1
2585	22	1	1	0		0		0		0		0		0		0		0		0		1	2	2	2	2	3	3	4	4	4	4	4	4	4	4	4	1	1	1	0	2	1	1	1	1	1	1	1
5989	21	1	1	0		0		0		0		0		0		0		0		0		1	3	3	3	3	3	3	3	3	3	3	3	3	3	3	2	1	1	4	1	2	1	1	1	1	1	1	1
6383	22	1	2	0		0		0		0		0		0		0		0		0		2	2	1	1	2	2	2	1	2	1	1	2	2	2	1	1	1	1	4	1	2	1	1	1	1	1	1	1
1510	22	2	1	0		0		0		0		0		0		0		0		0		1	2	1	1	2	2	2	1	1	2	1	1	2	1	2	2	1	1	1	3	1	1	1	1	2	1	1	1
5127	44	2	1	0		0		0		0		0		0		0		0		0		1	1	1	1	1	1	1	2	1	1	2	2	2	2	2	1	3	2	3	4	2	4	1	1	1	1	1	1
4183	26	1	1	0		1	2	1	1	1	3	0		1	1	1	3	1	1	1	2	2	2	1	1	2	1	1	1	1	1	1	3	3	2	2	3	1	1	3	1	2	1	1	1	1	1	1	1
4565	38	1	1	0		0		0		0		0		1	1	0		0		1	3	1	2	1	1	1	2	2	1	2	1	1	1	1	1	2	2	2	1	4	3	2	1	1	1	1	1	1	1
1336	46	1	1	0		0		0		0		0		0		0		0		0		1	1	2	2	2	3	3	4	4	4	4	4	4	4	4	4	1	1	3	1	2	1	1	1	1	1	1	1
2406	24	1	1	0		0		0		0		0		0		0		0		0		1	1	2	1	1	2	1	2	2	1	2	2	1	1	1	2	1	1	1	0	2	1	1	1	1	1	1	1
4610	19	1	1	0		0		0		0		0		0		0		0		0		1	1	2	1	1	1	2	3	2	3	3	2	1	1	2	3	3	2	4	3	2	1	1	1	1	1	1	1
6025	22	2	1	0		0		0		0		0		0		0		0		0		4	3	3	4		3	3	1	1	1	2	2	2	3	2	2	1	1	5	0	2	1	1	1	1	1	1	1
6068	44	1	1	0		0		0		0		0		0		0		0		0		1	1	2	1	1	1	2	2	1	1	2	2	3	2	3	3	1	1	3	0	2	1	1	1	1	1	1	1
6530	41	1	1	0		0		0		0		0		0		0		0		0		1	2	1	3	2	2	1	1	1	2	3	2	2	1	2	2	1	1	5	1	2	1	1	1	1	2	1	1
1779	29	2	1	0		0		0		0		0		0		0		0		0		1	2	1	1	2	2	2	1	2	1	1	1	2	2	1	2	3	2	3	2	2	1	1	1	1	1	1	1
3086	24	1	1	0		0		0		0		0		0		0		0		0		1	1	2	2	2	2	2	3	3	3	4	4	4	3	3	3	1	1	5	0	2	1	1	1	1	1	1	1
1882	26	2	1	0		0		0		0		0		0		0		0		0		2	2	2	2	1	1	1	2	2	2	1	1	1	1	2	3	1	1	3	0	2	1	1	1	1	1	1	1
2130	20	1	1	0		0		0		0		0		0		0		0		0		4	3	3	4	4	4	4	4	4	4	4	3	4	4	3	3	1	1	3	1	2	1	1	1	1	1	1	1
6396	31	2	1	0		0		0		0		0		0		0		0		0		2	1	2	2	2	1	1	2	1	1	2	2	2	2	3	3	2	2	5	1	2	4	4	1	1	1	1	1
6260	32	1	1	0		0		0		0		0		0		0		0		0		1	4	4	3	3	3	3	1	1	1	1	1	1	2	2	2	1	1	3	2	2	1	1	1	1	1	1	1
2234	32	2	1	0		0		0		0		0		0		0		0		0		1	1	2	1	2	2	2	1	1	2	2	1	2	2	2	2	1	1	4	1	2	4	4	1	1	1	1	1
2734	36	2	1	0		0		0		0		0		0		0		0		0		1	2	2	2	1	1	1	1	2	2	2	3	3	3	4	4	1	1	3	1	2	4	4	1	1	1	1	1
4686	31	2	1	0		0		0		0		0		0		0		0		0		1	1	2	1	1	2	2	1	1	1	1	1	2	2	1	1	3	2	3	1	2	4	4	1	2	2	2	1
4035	24	2	1	0		0		0		0		0		0		0		0		0		4	4	3	3	2	3	4	4	3	2	3	3	3	2	2	3	1	1	5	0	2	1	1	1	1	1	1	1
6180	26	1	1	0		0		0		0		0		0		0		0		0		1	1	1	1	2	2	2	1	2	1	2	2	2	2	3	2	1	1	3	1	2	1	1	1	1	1	1	1
3975	22	1	1	0		0		0		0		0		0		0		0		0		1	1	2	2	2	1	2	1	1	2	1	4	3	3	2	2	1	1	5	1	2	1	1	1	1	1	1	1
6154	24	1	1	0		0		0		0		0		0		0		0		0		1	1	1	1	2	1	1	2	3	2	2	2	2	3	2	2	1	1	4	0	2	1	1	1	1	1	1	1
4661	23	1	1	0		0		0		0		0		0		0		0		0		4	4	4	4	4	4	4	4	4	4	4	4	4	4	4	4	1	1	4	1	2	1	1	1	1	1	1	1
3365	28	1	2	0		0		0		0		0		0		0		0		0		4	4	4	4	4	4	4	4	4	4	4	4	4	4	4	4	1	1	1	1	2	1	1	1	1	1	1	1
3407	26	1	2	0		0		0		0		0		0		0		0		0		4	4	4	4	4	4	4	4	4	4	4	4	4	4	4	4	1	1	4	0	2	1	1	1	1	1	1	1
3350	35	1	1	0		0		0		0		0		0		0		0		0		4	4	4	4	4	4	4	4	4	4	4	4	4	4	4	4	1	1	1	1	2	1	1	1	1	1	1	1
3959	24	1	1	0		0		0		0		0		0		0		0		0		4	4	4	4	4	4	4	4	4	4	4	4	4	4	4	4	2	1	1	1	2	1	1	1	1	1	1	1
1431	19	1	2	0		0		0		0		0		0		0		0		0		4	4	4	4	4	4	4	4	4	4	4	4	4	4	4	4	1	1	4	0	2	1	1	1	1	1	1	1
2011	42	2	1	0		0		0		0		0		0		0		0		0		4	4	4	4	4	4	4	4	4	4	4	4	4	4	4	4	2	1	4	2	2	1	4	1	1	1	1	1
3945	27	2	1	0		0		0		0		0		0		0		0		0		4	4	4	4	4	4	4	4	4	4	4	4	4	4	4	4	2	1	4	5	2	1	1	1	1	1	1	1
5639	18	2	1	0		0		0		0		0		0		0		0		0		4	4	4	4	4	4	4	4	4	4	4	4	4	4	4	4	1	1	1	1	2	1	1	1	1	1	1	1
3268	19	2	1	0		0		0		0		0		0		0		0		0		4	4	4	4	4	4	4	4	4	4	4	4	4	4	4	4	1	1	4	0	1	1	1	1	1	1	1	1
2505	21	2	1	0		0		0		0		0		0		0		0		0		4	4	4	4	4	4	4	4	4	4	4	4	4	4	4	4	1	1	1	0	1	1	1	1	1	1	1	1
6189	25	2	2	0		0		0		0		0		0		0		0		0		4	4	4	4	4	4	4	4	4	4	4	4	4	4	4	4	1	1	4	0	2	4	4	1	1	1	1	1
3085	25	2	1	0		0		0		0		0		0		0		0		0		4	4	4	4	4	4	4	4	4	4	4	4	4	4	4	4	1	1	4	0	2	1	4	1	4	1	1	1
5611	34	1	2	0		0		0		0		0		0		0		0		0		4	4	4	4	4	4	4	4	4	4	4	4	4	4	4	4	2	1	4	2	2	4	4	1	1	1	1	1
6333	35	1	2	0		0		0		0		0		0		0		0		0		4	4	4	4	4	4	4	4	4	4	4	4	4	4	4	4	2	1	1	1	2	1	1	1	1	1	1	1
3864	30	2	1	1	1	0		0		0		0		0		0		0		0		4	4	4	4	4	4	4	4	4	4	4	4	4	4	4	4	2	1	4	1	2	1	4	1	1	1	1	1
2722	26	1	2	0		0		0		0		0		0		0		0		0		4	4	4	4	4	4	4	4	4	4	4	4	4	4	4	4	2	1	4	1	2	1	1	1	1	1	1	1
1446	21	1	1	0		0		0		0		0		0		0		0		0		4	4	4	4	4	4	4	4	4	4	4	4	4	4	4	4	2	1	4	0	2	1	1	1	1	1	1	1
5638	22	2	1	0		0		0		0		0		0		0		0		0		4	4	4	4	4	4	4	4	4	4	4	4	4	4	4	4	1	1	4	0	2	4	1	1	4	1	1	1
3193	23	1	2	0		0		0		0		0		0		0		0		0		4	4	4	4	4	4	4	4	4	4	4	4	4	4	4	4	1	1	1	0	2	1	4	1	1	1	1	1
4382	18	1	1	0		0		0		0		0		0		0		0		0		4	4	2	4	4	4	4	4	4	4	4	3	4	4	4	4	1	1	1	0	2	1	1	1	1	1	1	1
3157	18	1	1	0		0		0		0		0		0		0		0		0		4	4	4	4	4	4	4	4	4	4	4	4	4	4	4	4	1	1	1	0	2	1	1	1	1	1	1	1
6570	41	1	1	0		0		0		0		0		0		0		0		0		4	4	4	4	4	4	4	4	3	3	3	3	4	4	4	4	1	1	4	2	2	1	1	1	1	1	1	1
6204	28	2	1	0		0		0		0		0		0		0		0		0		4	4	4	4	4	4	4	4	4	4	3	3	4	3	4	4	1	1	1	1	2	4	4	1	1	1	1	1
4486	35	2	1	0		0		0		0		0		0		0		0		0		4	4	4	4	4	4	4	4	4	4	4	4	4	4	4	4	1	1	1	0	2	4	4	1	1	1	1	1
4267	28	2	1	1	1	0		0		0		0		0		0		0		0		4	4	4	4	4	4	4	4	4	4	4	4	4	4	4	4	2	1	4	0	2	4	4	1	1	1	1	1
3511	18	2	1	0		0		0		0		0		0		0		0		0		4	4	4	4	4	4	4	4	4	4	4	4	4	4	4	4	1	1	4	0	1	1	1	1	1	1	1	1
4852	18	2	1	0		0		0		0		0		0		0		0		0		4	4	4	4	4	4	4	4	4	4	4	4	4	4	4	4	1	1	1	0	1	4	1	1	1	1	1	1
4797	52	2	1	0		0		0		0		0		0		0		0		0		4	4	4	4	4	4	4	4	4	4	4	4	4	4	4	4	2	1	1	7	1	4	4	1	1	1	1	1
3020	22	1	3	0		0		0		0		0		0		0		0		0		4	4	4	4	4	4	4	4	4	4	4	4	4	4	4	4	1	1	4	0	2	4	4	1	1	1	1	1
5671	24	1	2	0		0		0		0		0		0		0		0		0		4	4	4	4	4	4	4	4	4	4	4	4	4	4	4	4	1	1	4	0	2	1	1	1	1	1	1	1
3383	28	2	1	0		0		0		0		0		0		0		0		0		4	4	4	4	4	4	4	4	4	4	4	4	4	4	4	4	1	1	1	0	2	4	4	1	1	1	1	1
1136	19	1	1	0		0		0		0		0		0		0		0		0		4	4	4	4	4	4	4	4	4	4	4	4	4	4	4	4	1	1	4	0	2	4	4	1	1	1	1	1
4625	22	2	1	0		0		0		0		0		0		0		0		0		4	4	4	4	4	4	4	4	4	4	4	4	4	4	4	4	1	1	4	1	2	4	1	1	1	1	1	1
2898	19	1	2	0		0		0		0		0		0		0		0		0		4	4	4	4	4	4	4	4	3	3	4	3	4	4	4	4	1	1	1	1	2	1	4	1	1	1	1	1
6266	59	1	1	0		0		0		0		0		0		0		0		0		4	4	4	4	4	4	4	4	4	4	4	4	4	4	4	4	2	1	4	1	2	1	1	1	1	1	1	1
5250	43	1	1	0		0		0		0		0		0		0		0		0		4	4	4	4	4	4	4	4	4	4	4	4	4	4	4	4	1	1	4	3	2	1	1	1	1	1	1	1
2517	24	2	1	0		0		0		0		0		0		0		0		0		4	4	4	4	4	4	4	4	4	4	4	4	4	4	4	4	2	1	4	0	2	1	4	1	1	1	1	1
1055	20	2	1	0		0		0		0		0		0		0		0		0		4	4	4	4	4	4	4	4	4	4	4	4	4	4	4	4	1	1	4	0	2	1	1	1	1	1	1	1
5447	24	2	1	0		0		0		0		0		0		0		0		0		4	4	4	4	4	4	4	4	4	4	4	4	4	4	4	4	1	1	1	0	2	4	4	1	1	1	1	1
3585	24	1	1	0		0		0		0		0		0		0		0		0		4	4	4	4	4	4	4	4	4	4	4	4	4	4	4	4	1	1	1	2	2	1	1	1	1	1	1	1
4819	21	2	1	0		0		0		0		0		0		0		0		0		4	4	4	4	4	4	4	4	4	4	4	4	4	4	4	4	2	1	1	0	2	4	4	1	1	1	1	1
2807	43	2	1	0		0		0		0		0		0		0		0		0		4	4	4	4	4	4	4	4	4	4	4	4	4	4	4	4	2	1	1	2	2	1	4	1	1	1	1	1
2558	21	1	1	0		0		0		0		0		0		0		0		0		4	4	4	4	4	4	4	4	4	4	4	4	4	4	4	4	1	1	1	1	2	1	1	1	1	1	1	1
4079	24	2	1	0		0		0		0		0		0		0		0		0		4	4	4	4	4	4	4	4	4	4	4	4	4	4	4	4	1	1	4	0	2	1	4	1	1	1	1	1
1338	24	1	1	0		0		0		0		0		0		0		0		0		4	4	4	4	4	4	4	4	4	4	4	4	4	4	4	4	1	1	4	0	2	1	1	1	1	1	1	1
3394	29	2	1	0		0		0		0		0		0		0		0		0		4	4	4	4	4	4	4	4	4	4	4	4	4	4	4	4	1	1	4	1	2	4	4	1	1	1	1	1
5432	26	2	1	0		0		0		0		0		0		0		0		0		4	4	4	4	4	4	4	4	4	4	4	4	4	4	4	4	1	1	1	0	2	1	1	1	1	1	1	1
2671	25	1	1	0		0		0		0		0		0		0		0		0		4	4	4	4	4	4	4	4	4	4	4	4	4	4	4	4	2	2	5	0	2	1	1	1	1	1	1	1
5082	26	1	1	0		0		0		0		0		0		0		0		0		4	4	4	4	4	4	4	4	4	4	4	3	3	3	3	4	1	1	1	1	2	1	1	1	1	1	1	1
4080	43	1	2	0		0		0		0		0		0		0		0		0		1	1	1	1	2	2	2	1	1	1	1	1	1	1	1	1	1	1	1	6	1	1	1	1	1	1	1	1
2273	27	2	1	0		0		0		0		0		0		0		0		0		2	2	3	3	3	3	4	4	4	4	4	4	4	4	4	4	3	2	5	2	2	1	1	1	1	1	1	1
4682	37	2	1	0		0		0		0		0		0		0		0		0		2	2	2	2	2	2	2	1	1	1	1	1	2	2	2	2	1	1	1	0	2	1	1	1	1	1	1	1
1390	23	2	1	1	2	0		0		0		0		0		0		0		0		3	3	4	4	4	3	3	4	4	4	4	3	3	3	3	3	1	1	3	0	2	4	2	1	1	1	1	1
5051	31	1	1	0		0		0		0		0		0		0		0		0		4	4	4	4	4	4	4	4	4	3	3	4	4	4	3	3	1	1	1	2	1	1	1	1	1	1	1	1
6215	35	1	1	0		0		0		0		0		0		0		0		0		2	2	2	2	2	2	2	4	4	4	4	3	3	3	3	4	3	2	4	2	2	1	1	1	1	1	1	1
5350	50	2	1	0		0		0		0		0		0		0		0		0		4	4	4	4	4	4	4	4	4	4	4	4	4	4	4	4	1	2	4	4	2	1	1	1	1	1	1	1
3341	32	1	1	0		0		0		0		0		0		0		0		0		3	3	3	3	3	3	2	1	1	1	1	1	1	1	2	2	3	1	3	1	2	1	1	1	1	1	1	1
4552	30	1	1	1	2	1	1	1	2	1	1	1	3	0		0		0		0		4	4	4	4	4	4	4	3	4	3	3	3	3	3	2	2	1	1	4	1	2	1	1	1	1	1	1	1
5284	28	1	1	0		0		0		0		0		0		0		0		0		3	3	4	4	4	4	4	4	4	4	4	4	4	4	3	3	1	1	4	3	1	1	1	1	1	1	1	1
3589	27	2	1	0		0		0		0		0		0		0		0		0		3	3	3	3	2	2	3	4	3	3	4	4	4	3	3	4	1	1	4	2	2	1	1	1	1	1	1	1
6561	23	1	1	0		0		0		0		0		0		0		0		0		3	3	3	2	2	3	3	4	4	4	4	3	3	3	3	3	1	1	4	0	2	1	1	1	1	1	1	1
3933	41	1	1	0		0		0		0		0		0		0		0		0		4	4	4	3	3	3	4	4	4	3	3	3	3	4	3	3	2	2	4	0	2	1	3	1	1	1	1	1
4233	41	1	1	0		0		0		0		0		0		0		0		0		2	2	2	2	1	1	1	1	1	1	1	2	2	2	2	2	1	2	4	0	2	1	1	1	1	1	1	1
2496	36	2	1	0		0		0		0		0		0		0		0		0		3	3	4	4	4	3	3	4	4	4	3	3	3	4	4	4	1	3	2	2	2	4	2	1	1	1	1	1
2530	33	1	1	0		0		0		0		0		0		0		0		0		1	1	1	1	1	1	1	3	4	1	1	1	1	1	1	1	3	2	3	2	2	1	1	1	1	1	1	1
1709	19	1	1	0		0		0		0		0		0		0		0		0		3	3	3	4	4	4	4	4	4	4	4	4	4	3	3	3	1	1	3	1	2	1	1	1	1	1	1	1
1891	26	1	1	0		0		0		0		0		0		0		0		0		4	4	4	4	4	4	4	4	4	1	1	1	1	2	2	2	3	2	3	1	2	1	1	1	1	1	1	1
6202	36	2	3	0		0		0		0		0		0		0		0		0		4	4	4	4	4	4	4	1	1	1	2	2	2	3	3	3	3	2	4	5	1	1	1	1	1	1	1	1
3212	38	1	1	0		0		0		0		0		0		0		0		0		4	4	4	4	4	4	4	4	4	4	4	4	4	4	4	4	1	1	1	1	2	1	1	1	1	1	1	1
6064	30	2	1	0		0		0		0		0		0		0		0		0		4	4	4	4	4	4	4	4	4	4	4	4	4	4	4	4	1	1	1	2	2	1	1	1	1	1	1	1
6069	80	1	1	0		0		0		0		0		0		0		0		0		4	4	4	4	4	4	4	4	4	4	4	4	4	4	4	4	1	1	1	0	1	1	1	1	1	1	1	1
4576	20	1	1	0		0		0		0		0		0		0		0		0		4	4	4	4	4	4	4	4	4	4	4	4	4	4	4	4	1	1	1	1	2	1	1	1	1	1	1	1
2217	27	2	1	0		0		0		0		0		0		0		0		0		4	4	4	4	4	4	4	4	4	4	4	4	4	4	4	4	1	1	1	0	2	1	4	1	1	1	1	1
5546	44	2	1	0		0		0		0		0		0		0		0		0		4	4	4	4	4	4	4	4	4	4	4	4	4	4	4	4	2	1	1	2	2	4	4	1	1	1	1	1
4273	31	1	3	0		0		0		0		0		0		0		0		0		4	4	4	4	4	4	4	4	4	4	4	4	4	4	4	4	1	1	1	3	2	1	1	1	1	1	1	1
1542	24	1	1	0		0		0		0		0		0		0		0		0		4	4	4	4	4	4	4	4	4	4	4	4	4	4	4	4	1	1	1	0	2	1	1	1	1	1	1	1
2065	40	2	1	0		0		0		0		0		0		0		0		0		4	4	4	4	4	4	4	4	4	3	3	4	4	3	3	3	2	1	1	3	1	1	1	1	1	1	1	1
2253	35	1	1	0		0		0		0		0		0		0		0		0		4	4	4	4	4	4	4	4	4	4	4	4	4	4	4	4	1	1	1	3	1	1	1	1	1	1	1	1
1936	26	2	1	0		0		0		0		0		0		0		0		0		4	4	4	4	4	4	4	4	4	4	4	4	4	4	4	4	2	1	3	0	2	1	4	1	1	1	1	1
4807	27	1	1	0		0		0		0		0		0		0		0		0		4	4	4	4	4	4	4	2	4	4	4	3	3	3	4	4	1	1	1	0	2	1	4	1	1	1	1	1
3211	18	1	2	0		0		0		0		0		0		0		0		0		4	4	4	4	4	4	4	4	4	4	4	4	4	4	4	4	1	1	1	0	2	1	4	1	1	1	1	1
2490	19	1	1	0		0		0		0		0		0		0		0		0		4	4	4	4	4	4	4	4	4	4	4	4	4	4	4	4	1	1	1	1	2	1	4	1	1	1	1	1
6388	26	1	1	0		0		0		0		0		0		0		0		0		4	4	4	4	4	4	4	4	4	4	4	4	4	4	4	4	1	1	4	1	2	1	1	1	1	1	1	1
1331	35	2	1	0		0		0		0		0		0		0		0		0		4	4	4	4	4	4	4	4	4	4	4	4	4	4	4	4	2	1	1	2	2	1	4	1	1	1	1	1
1074	34	2	2	0		0		0		0		0		0		0		0		0		4	4	4	4	4	4	4	4	4	4	4	4	4	4	4	4	1	1	1	0	1	1	1	1	1	1	1	1
2666	34	2	1	0		0		0		0		0		0		0		0		0		4	4	4	4	4	4	4	4	4	4	4	4	4	4	4	4	1	1	1	3	2	4	4	1	1	1	1	1
2871	22	1	1	0		0		0		0		0		0		0		0		0		4	4	4	4	4	4	4	4	4	4	4	4	4	4	4	4	1	1	4	1	2	1	1	1	1	1	1	1
4747	21	1	1	0		0		0		0		0		0		0		0		0		4	4	4	4	4	4	4	4	4	4	4	4	4	4	4	4	1	1	4	1	2	1	1	1	1	1	1	1
1235	27	2	1	0		0		0		0		0		0		0		0		0		4	4	4	4	4	4	4	4	4	4	4	4	4	4	4	4	1	1	1	2	2	1	1	1	1	1	1	1
2515	19	1	1	0		0		0		0		0		0		0		0		0		4	4	4	4	4	4	4	4	4	4	4	4	4	4	4	4	1	1	1	0	2	1	1	1	1	1	1	1
2746	20	1	2	0		0		0		0		0		0		0		0		0		4	4	4	4	4	4	4	4	4	4	4	4	4	4	4	4	1	1	4	1	2	1	1	1	1	1	1	1
1638	23	2	1	0		0		0		0		0		0		0		0		0		4	4	4	4	4	4	4	4	4	4	4	4	4	4	4	4	1	1	4	0	2	1	1	1	1	1	1	1
1977	31	2	1	0		0		0		0		0		0		0		0		0		4	4	4	4	4	4	4	4	4	4	4	4	4	4	4	4	1	1	4	2	2	1	1	1	1	1	1	1
5669	19	1	2	0		0		0		0		0		0		0		0		0		4	4	4	4	4	4	4	4	4	4	4	4	4	4	4	4	1	1	1	0	2	1	1	1	1	1	1	1
4740	19	1	2	0		0		0		0		0		0		0		0		0		4	3	3	4	3	3	3	4	3	4	4	3	3	3	3	3	1	1	1	1	2	1	4	1	1	1	1	1
5575	28	1	1	0		0		0		0		0		0		0		0		0		4	4	4	4	4	4	4	1	1	4	4	4	4	4	4	4	1	1	5	1	2	1	1	1	1	1	1	1
1914	32	1	1	0		0		0		0		0		0		0		0		0		4	4	4	4	4	4	4	4	4	4	4	4	4	3	3	3	1	1	4	3	2	1	1	1	1	1	1	1
1281	33	1	1	0		0		0		0		0		0		0		0		0		4	4	4	4	4	4	4	4	4	4	4	4	4	4	4	4	2	1	1	2	2	1	1	1	1	1	1	1
6370	25	1	1	0		0		0		0		0		0		0		0		0		4	4	4	4	4	4	4	4	4	4	4	4	4	4	4	4	1	1	4	1	2	1	1	1	1	1	1	1
1367	23	1	1	0		0		0		0		0		0		0		0		0		4	4	4	4	4	4	4	4	4	4	4	4	4	4	4	4	1	1	4	1	2	1	1	1	1	1	1	1
3236	31	1	2	0		0		0		0		0		0		0		0		0		4	4	4	4	4	4	4	4	4	4	4	4	4	4	4	4	1	1	1	3	1	1	1	1	1	1	1	1
4361	63	2	3	0		0		0		0		0		0		0		0		0		4	4	4	4	4	4	4	4	4	4	4	4	4	4	4	4	1	1	1	3	1	1	1	1	1	1	1	1
1199	24	1	1	0		0		0		0		0		0		0		0		0		4	4	4	4	4	4	4	4	4	4	4	4	4	4	4	4	1	1	4	1	2	1	1	1	1	1	1	1
4299	36	2	1	0		0		0		0		0		0		0		0		0		4	4	4	4	4	4	4	4	4	4	4	4	4	4	4	4	1	1	1	2	2	4	1	1	1	1	1	1
1981	42	1	1	0		0		0		0		0		0		0		0		0		4	4	4	4	4	4	4	4	4	4	4	4	4	4	4	4	1	1	4	1	2	1	1	1	1	1	1	1
3091	26	2	2	0		0		0		0		0		0		0		0		0		4	4	4	4	4	4	4	4	4	4	4	4	4	4	4	4	1	1	4	2	2	1	1	1	1	1	1	1
2876	22	2	1	0		0		0		0		0		0		0		0		0		4	4	4	4	4	4	4	4	4	4	4	4	4	4	4	4	1	1	1	0	2	4	4	1	1	1	1	1
6429	19	1	1	0		0		0		0		0		0		0		0		0		4	4	4	4	4	4	4	4	4	4	4	4	4	4	4	4	1	1	1	1	2	1	1	1	1	1	1	1
2252	41	1	1	0		0		0		0		0		0		0		0		0		4	4	4	4	4	4	4	4	4	4	4	4	4	4	4	4	1	1	1	3	2	1	1	1	1	1	1	1
2803	48	2	1	0		0		0		0		0		0		0		0		0		4	3	3	4	2	4	4	4	4	4	4	4	3	4	4	4	2	1	1	2	2	1	1	1	1	1	1	1
1170	26	1	1	0		0		0		0		0		0		0		0		0		4	4	4	4	4	4	4	4	4	4	4	4	4	4	4	4	1	1	1	1	2	1	1	1	1	1	1	1
1759	31	2	1	0		0		0		0		0		0		0		0		0		3	3	4	4	4	4	3	3	4	4	4	4	4	4	4	4	1	2	3	1	2	1	4	1	1	1	1	1
1401	31	1	1	0		0		0		0		0		0		0		0		0		4	4	4	4	4	4	4	4	4	4	4	4	4	4	4	4	1	1	4	2	2	1	4	1	1	1	1	1
5366	26	2	1	0		0		0		0		0		0		0		0		0		4	4	4	4	4	4	4	4	4	4	4	4	4	4	4	4	1	1	3	1	2	4	4	1	1	1	1	1
4653	27	2	1	0		0		0		0		0		0		0		0		0		4	4	4	4	4	4	4	4	4	4	4	4	4	4	4	4	1	2	5	0	2	4	1	1	1	1	1	1
3993	23	2	2	0		0		0		0		0		0		0		0		0		4	4	4	4	4	4	4	4	4	4	4	4	4	4	4	4	1	3	5	0	2	1	4	1	1	1	1	1
5201	23	1	1	0		0		0		0		0		0		0		0		0		1	1	2	2	3	3	3	3	3	4	4	4	4	4	4	4	1	1	3	0	2	1	3	1	1	1	1	1
4830	30	1	1	0		0		0		0		0		0		0		0		0		4	4	4	4	4	4	4	4	4	4	4	4	4	4	4	4	1	1	1	0	2	1	1	1	1	1	1	1
2344	29	1	1	0		0		0		0		0		0		0		0		0		4	4	4	4	4	4	4	4	4	4	4	4	4	4	4	4	1	1	3	2	2	1	1	1	1	1	1	1
2165	26	2	1	0		0		0		0		0		0		0		0		0		4	4	4	4	4	4	4	4	4	4	4	4	4	4	4	4	1	1	3	1	2	1	1	1	1	1	1	1
4265	24	2	1	0		0		0		0		0		0		0		0		0		4	4	4	4	4	4	4	4	4	4	4	4	4	4	3	3	3	2	4	2	2	4	1	1	1	1	1	1
3837	47	1	2	0		0		0		0		0		0		0		0		0		4	4	4	4	4	4	4	4	4	4	4	4	4	4	4	4	1	1	3	6	1	1	1	1	1	1	1	1
5397	47	2	1	0		0		0		0		0		0		0		0		0		1	1	1	1	1	1	1	1	1	1	1	1	2	2	1	1	3	3	4	4	1	1	4	1	1	1	1	1
6399	30	1	1	0		0		0		0		0		0		0		0		0		1	1	1	1	1	2	2	1	1	1	1	1	2	2	2	2	2	1	3	0	2	1	1	1	1	1	1	1
4465	24	2	1	0		0		0		0		0		0		0		0		0		4	4	4	4	4	4	4	4	4	4	4	4	4	4	4	4	1	1	4	0	2	1	1	1	1	1	1	1
3892	20	2	1	0		0		0		0		0		0		0		0		0		4	4	4	4	4	4	4	4	4	4	4	4	4	4	4	4	1	1	3	2	2	4	4	1	1	1	1	1
1406	26	1	1	0		0		0		0		0		0		0		0		0		1	1	1	2	2	1	1	4	4	4	4	3	3	3	4	4	2	2	3	2	2	1	1	1	1	1	1	1
4294	23	2	1	0		0		0		0		0		0		0		0		0		4	4	4	4	4	4	4	4	4	4	4	4	4	4	4	4	1	1	1	0	2	4	4	1	1	1	1	1
2603	31	2	1	0		0		0		0		0		0		0		0		0		3	3	3	4	4	4	4	4	4	4	4	4	4	3	4	4	1	2	4	3	2	1	1	1	1	1	1	1
3440	21	1	1	0		0		0		0		0		0		0		0		0		1	3	2	2	1	1	1	1	1	4	4	4	4	3	3	3	1	1	1	3	2	1	1	1	1	1	1	1
5703	41	1	1	0		0		0		0		0		0		0		0		0		4	3	3	3	3	2	2	3	3	3	3	4	4	4	4	4	1	2	3	2	1	1	1	1	1	1	1	1
5619	26	1	1	0		0		0		0		0		0		0		0		0		4	3	3	3	3	3	4	1	1	1	1	1	1	1	1	1	1	2	3	1	2	1	1	1	1	1	1	1
4832	22	2	1	0		0		0		0		0		0		0		0		0		4	4	3	3	4	4	4	4	4	4	4	4	4	4	4	4	1	1	3	2	2	4	4	1	1	1	1	1
6562	24	1	1	0		0		0		0		0		0		0		0		0		4	3	4	4	4	4	4	4	3	4	4	4	4	4	4	3	1	1	1	2	2	1	1	1	1	1	1	1
6475	24	2	1	0		0		0		0		0		0		0		0		0		4	4	4	4	4	4	4	4	4	4	4	4	4	4	4	4	2	1	1	0	2	1	1	1	1	1	1	1
5666	25	1	1	0		0		0		0		0		0		0		0		0		1	1	2	2	1	1	1	3	4	4	4	4	4	4	4	4	1	1	1	2	1	1	1	1	1	1	1	1
5693	21	1	1	0		0		0		0		0		0		0		0		0		4	4	4	4	4	4	4	4	4	4	4	4	4	4	4	4	1	1	1	1	2	1	1	1	1	1	1	1
4634	32	2	1	0		0		0		0		0		0		0		0		0		4	4	4	4	4	4	4	4	4	4	4	4	4	4	4	4	1	1	4	0	2	1	1	1	1	1	1	1
4977	19	1	1	0		0		0		0		0		0		0		0		0		1	1	1	1	1	1	1	4	4	4	4	4	4	4	4	4	1	1	1	2	2	4	4	1	1	1	1	1
2179	22	1	1	0		0		0		0		0		0		0		0		0		4	4	4	4	4	4	4	4	4	4	4	4	4	4	4	4	1	1	1	0	2	1	1	1	1	1	1	1
4095	21	1	1	0		0		0		0		0		0		0		0		0		1	1	2	2	3	3	1	4	4	4	4	4	4	4	2	3	1	1	1	2	2	1	1	1	1	1	1	1
4261	34	1	1	0		0		0		0		0		0		0		0		0		4	4	4	4	4	4	4	4	4	4	4	4	4	4	4	4	1	1	1	1	2	1	1	1	1	1	1	1
6457	34	1	1	0		0		0		0		0		0		0		0		0		4	4	4	4	4	4	4	4	4	4	4	4	4	4	4	4	1	1	1	1	2	1	4	1	1	1	1	1
3931	29	1	1	0		0		0		0		0		0		0		0		0		4	4	4	4	4	4	4	4	4	4	4	4	4	4	4	4	1	1	1	1	3	1	4	1	1	1	1	1
1853	36	2	1	0		0		0		0		0		0		0		0		0		4	4	4	4	4	4	4	4	4	4	4	4	4	4	4	4	1	1	1	2	2	1	1	1	1	1	1	1
3291	38	1	1	0		0		0		0		0		0		0		0		0		4	3	4	3	4	4	4	4	4	4	4	4	4	4	4	4	1	1	1	2	2	1	4	1	1	1	1	1
4732	18	2	1	0		0		0		0		0		0		0		0		0		4	4	4	4	4	4	4	4	4	4	4	4	4	4	4	4	1	1	1	0	2	4	1	1	1	1	1	1
2131	23	1	1	0		0		0		0		0		0		0		0		0		4	4	4	4	4	4	4	4	4	4	4	4	4	4	4	4	1	1	1	0	2	1	1	1	1	1	1	1
5159	26	1	1	0		0		0		0		0		0		0		0		0		4	4	4	4	4	4	4	4	4	4	4	4	4	4	4	4	2	1	4	2	2	1	4	1	1	1	1	1
5995	32	2	1	0		0		0		0		0		0		0		0		0		4	4	4	4	4	4	4	4	4	4	4	4	4	4	4	4	1	1	1	0	2	4	1	1	1	1	1	1
3253	38	1	1	0		0		0		0		0		0		0		0		0		4	4	4	4	4	4	4	4	4	4	4	4	4	4	4	4	1	1	1	2	1	1	1	1	1	1	1	1
4531	27	1	1	0		0		0		0		0		0		0		0		0		1	2	2	1	2	2	2	4	4	4	4	4	4	4	4	4	1	1	4	1	2	1	1	1	1	1	1	1
1151	25	2	1	0		0		0		0		0		0		0		0		0		4	4	4	4	4	4	4	4	4	4	4	4	4	4	4	4	1	1	1	2	2	1	1	1	1	1	1	1
5764	46	2	2	0		0		0		0		0		0		0		0		0		4	4	4	4	4	4	4	4	4	4	4	4	4	4	4	4	1	1	1	1	1	4	1	1	1	1	1	1
1349	40	2	1	0		0		0		0		0		0		0		0		0		4	3	4	4	4	4	4	4	4	4	4	4	4	4	4	4	2	1	1	4	2	1	1	1	1	1	1	1
6535	25	2	2	0		0		0		0		0		0		0		0		0		4	4	4	4	4	4	4	4	4	4	4	4	4	4	4	4	1	1	1	2	2	4	4	1	1	1	1	1
4805	21	1	1	0		0		0		0		0		0		0		0		0		4	4	4	4	4	4	4	4	4	4	4	4	4	4	4	4	1	1	1	2	2	4	4	1	1	1	1	1
4645	21	1	1	0		0		0		0		0		0		0		0		0		4	4	4	4	4	4	4	4	4	4	4	4	4	4	4		1	1	5	1	2	1	1	1	1	1	1	1
5728	36	1	1	0		0		0		0		0		0		0		0		0		4	4	4	4	4	4	4	4	4	4	4	4	4	4	4	4	1	1	1	1	2	1	1	1	1	1	1	1
1202	19	1	1	0		0		0		0		0		0		0		0		0		4	4	4	4	4	4	4	4	4	4	4	4	4	4	4	4	1	1	1	0	2	1	1	1	1	1	1	1
4925	32	2	1	0		0		0		0		0		0		0		0		0		4	4	4	4	4	4	4	4	4	4	4	4	4	4	4	4	2	1	1	1	2	4	4	1	1	1	1	1
3330	30	1	1	0		0		0		0		0		0		0		0		0		4	4	4	4	4	4	4	4	4	4	4	4	4	4	4	4	2	1	4	2	2	1	1	1	1	1	1	1
1213	20	2	1	0		0		0		0		0		0		0		0		0		4	4	4	4	4	4	4	4	4	4	4	4	4	4	4	4	1	1	1	0	2	4	1	1	1	1	1	1
6523	28	2	1	0		0		0		0		0		0		0		0		0		4	4	4	4	4	4	4	4	4	4	4	4	4	4	4	4	1	1	1	2	2	1	1	1	1	1	1	1
4114	26	1	1	1	1	0		0		0		0		0		0		0		0		4	4	4	4	4	4	4	4	4	4	4	4	4	4	4	4	1	1	4	2	2	1	1	1	1	1	1	1
5561	34	2	1	0		0		0		0		0		0		0		0		0		4	4	4	4	4	4	4	4	4	4	4	4	4	4	4	4	1	1	1	1	2	4	4	1	1	1	1	1
4772	28	2	1	0		0		0		0		0		0		0		0		0		4	4	4	4	4	4	4	4	4	4	4	4	4	4	4	4	1	1	1	1	2	1	1	1	1	1	1	1
2104	33	2	1	0		0		0		0		0		0		0		0		0		4	4	4	4	4	4	4	4	4	4	4	4	4	4	4	4	1	1	1	3	2	4	1	1	1	1	1	1
3861	18	1	1	0		0		0		0		0		0		0		0		0		1	1	2	2	2	2	2	1	1	1	1	2	2	2	2	2	1	2	5	0	2	1	1	1	1	1	1	1
3416	30	2	1	0		0		0		0		0		0		0		0		0		1	1	2	2	2	2	2	1	2	2	2	2	2	1	1	1	3	2	4	0	2	4	4	1	1	1	1	1
1726	24	2	1	0		0		0		0		0		0		0		0		0		4	3	3	3	3	4	4	3	3	3	3	4	4	4	3	3	1	1	1	0	1	1	1	1	1	1	1	1
3662	28	2	1	0		0		0		0		0		0		0		0		0		1	2	2	2	2	2	2	1	2	2	2	2	2	2	2	2	1	1	1	0	2	1	1	2	2	2	2	1
4997	22	1	1	0		0		0		0		0		0		0		0		0		1	1	1	1	1	1	1	2	1	2	2	2	2	2	2	2	1	1	4	0	2	1	1	1	1	1	1	1
2362	40	1	1	0		0		0		0		0		0		0		0		0		2	2	2	2	1	1	2	2	2	2	2	2	2	2	2	3	1	1	3	0	2	1	1	1	1	1	1	1
3367	30	2	1	0		0		0		0		0		0		0		0		0		1	1	1	1	2	2	2	1	1	1	1	1	2	2	1	1	1	1	5	2	2	4	4	1	1	1	1	1
6181	49	1	1	0		0		0		0		0		0		0		0		0		4	4	4	4	4	4	4	1	1	1	1	2	2	2	2	3	2	1	4	0	2	1	1	1	1	1	1	1
2475	24	2	1	0		0		0		0		0		0		0		0		0		3	4	4	4	4	3	3	4	4	4	4	4	4	4	4	4	1	1	3	2	2	1	1	1	1	1	1	1
1418	20	1	1	0		0		0		0		0		0		0		0		0		1	1	1	4	4	4	4	4	4	4	4	4	4	4	4	4	1	1	4	0	2	1	4	1	1	1	1	1
3644	26	1	1	0		0		0		0		0		0		0		0		0		1	1	2	2	2	2	3	4	4	4	4	4	4	4	4	4	1	1	4	1	2	4	4	1	1	1	1	1
2333	26	2	1	0		0		0		0		0		0		0		0		0		4	4	4	4	4	4	4	3	3	4	4	4	4	4	3	3	1	1	1	0	2	4	4	1	1	1	1	1
6254	27	1	1	0		0		0		0		0		0		0		0		0		4	4	4	4	4	4	4	2	2	2	2	2	3	3	3	3	1	2	4	1	2	1	1	1	1	1	1	1
6384	28	1	1	0		0		0		0		0		0		0		0		0		4	4	4	4	4	4	4	2	2	2	1	1	1	1	1	1	3	2	5	3	2	1	1	1	1	1	1	1
3706	23	1	1	0		0		0		0		0		0		0		0		0		2	2	2	2	1	1	1	2	2	2	2	1	1	1	1	1	3	2	4	0	2	1	1	1	1	1	1	1
1206	39	2	1	0		0		0		0		0		0		0		0		0		2	1	1	2	2	2	3	2	1	1	2	2	2	2	2	3	1	2	2	5	2	1	4	1	1	1	1	1
3466	29	1	1	0		0		0		0		0		0		0		0		0		3	3	3	3	3	3	3	4	4	4	4	4	4	3	3	3	1	1	4	0	2	4	4	1	1	1	1	1
2630	28	1	1	0		0		0		0		0		0		0		0		0		1	1	2	2	2	2	2	3	3	3	3	4	4	4	4	4	1	1	3	1	2	1	1	1	1	1	1	1
5384	30	1	1	0		0		0		0		0		0		0		0		0		2	2	2	2	2	3	3	3	3	3	3	3	4	4	4	4	2	2	5	1	1	1	1	1	1	1	1	1
6574	27	2	1	0		0		0		0		0		0		0		0		0		3	3	3	3	3	3	3	3	3	3	2	2	2	3	3	4	1	2	4	0	2	1	4	1	1	1	1	1
3329	37	2	1	0		0		0		0		0		0		0		0		0		3	3	3	3	3	3	3	3	3	3	4	4	4	4	4	3	3	2	3	4	2	4	1	1	1	1	1	1
4262	39	2	1	0		0		0		0		0		0		0		0		0		2	2	2	2	2	2	3	2	2	2	2	2	2	1	1	1	1	2	3	2	2	1	1	1	1	1	1	1
2602	22	2	1	0		0		0		0		0		0		0		0		0		1	1	2	2	1	1	1	3	3	3	3	2	2	2	2	2	1	1	4	0	2	1	1	1	1	1	1	1
4164	35	2	1	0		0		0		0		0		0		0		0		0		2	2	2	1	1	1	1	2	2	1	1	1	1	2	2	2	1	1	4	4	2	1	1	1	1	1	1	1
2204	26	1	1	0		0		0		0		0		0		0		0		0		2	2	1	1	1	2	2	2	2	2	1	1	1	2	2	2	1	1	4	1	2	1	1	1	1	1	1	1
4710	27	1	1	0		0		0		0		0		0		0		0		0		2	2	2	2	2	2	2	2	2	1	1	1	1	1	2	2	3	2	5	0	2	1	1	1	1	1	1	1
2360	31	1	1	0		0		0		0		0		0		0		0		0		4	4	4	4	4	4	4	4	4	4	4	4	4	4	4	4	1	1	1	2	2	1	1	1	1	1	1	1
1928	65	1	1	0		0		0		0		0		0		0		0		0		4	4	4	4	4	4	4	4	4	4	4	4	4	4	4	4	1	1	1	1	2	1	1	1	1	1	1	1
1434	37	1	1	0		0		0		0		0		0		0		0		0		4	4	4	4	4	4	4	4	4	4	4	4	4	4	4	4	2	1	4	3	1	1	1	1	1	1	1	1
1441	25	1	1	0		0		0		0		0		0		0		0		0		4	4	4	4	4	4	4	4	4	4	4	4	4	4	4	4	1	1	1	2	2	1	1	1	1	1	1	1
1107	19	2	1	0		0		0		0		0		0		0		0		0		4	4	4	4	4	4	4	4	4	4	4	4	4	4	4	4	1	1	1	0	2	1	1	1	1	1	1	1
1578	33	2	1	0		0		0		0		0		0		0		0		0		4	4	4	4	4	4	4	4	4	3	3	3	4	3	3	3	1	1	4	2	2	4	4	1	1	1	1	1
4583	29	2	1	0		0		0		0		0		0		0		0		0		4	4	4	4	4	4	4	4	4	4	4	4	4	4	4	4	1	1	1	2	2	4	4	1	1	1	1	1
5065	27	2	1	0		0		0		0		0		0		0		0		0		3	4	3	4	4	4	4	4	4	4	3	3	4	4	4	4	3	1	1	1	2	1	1	1	1	1	1	1
3626	53	1	1	0		0		0		0		0		0		0		0		0		4	4	4	4	4	4	4	4	4	4	4	4	4	4	4	4	1	1	4	4	2	1	1	1	1	1	1	1
1266	21	2	1	0		0		0		0		0		0		0		0		0		4	4	4	4	4	4	4	4	4	4	4	4	4	4	4	4	1	1	1	0	2	1	1	1	1	1	1	1
2206	26	1	1	0		0		0		0		0		0		0		0		0		4	4	4	4	4	4	4	4	4	4	4	4	4	4	4	4	2	1	4	0	2	1	1	1	1	1	1	1
3981	18	2	1	0		0		0		0		0		0		0		0		0		4	4	4	4	4	4	4	1	1	4	4	4	4	4	4	3	1	1	1	0	2	4	4	1	1	1	1	1
6165	32	2	1	0		0		0		0		0		0		0		0		0		1	1	1	1	1	1	1	4	4	4	4	4	4	4	4	4	1	1	4	0	2	4	4	1	1	1	1	1
5053	21	2	1	0		0		0		0		0		0		0		0		0		4	4	4	4	4	4	4	4	4	4	4	4	4	4	4	4	1	1	1	0	2	1	1	1	1	1	1	1
3700	18	2	1	0		0		0		0		0		0		0		0		0		4	4	4	4	4	4	4	4	4	4	4	4	4	4	4	4	1	1	1	0	2	1	1	1	1	1	1	1
1035	21	2	1	0		0		0		0		0		0		0		0		0		4	4	4	4	4	4	4	4	4	4	4	4	4	4	4	4	1	1	3	0	2	1	1	1	1	1	1	1
1045	23	1	1	0		0		0		0		0		0		0		0		0		4	4	4	4	4	4	4	4	4	4	4	4	4	4	4	4	1	1	1	1	2	1	1	1	1	1	1	1
6256	23	1	2	0		0		0		0		0		0		0		0		0		4	4	4	4	4	4	4	4	3	4	3	4	4	4	4	4	1	1	4	1	2	1	1	1	1	1	1	1
5672	27	2	1	0		0		0		0		0		0		0		0		0		4	4	4	4	4	4	4	4	4	4	4	4	4	4	4	4	1	1	4	0	2	4	4	1	1	1	1	1
6536	24	2	1	0		0		0		0		0		0		0		0		0		4	4	4	4	4	4	4	4	4	4	4	4	4	4	4	4	1	1	4	1	2	1	1	1	1	1	1	1
3220	21	1	2	0		0		0		0		0		0		0		0		0		4	4	4	4	4	4	4	4	4	4	4	4	4	4	4	4	1	1	1	1	2	4	4	1	1	1	1	1
1073	32	2	1	0		0		0		0		0		0		0		0		0		4	4	4	4	4	4	4	4	4	4	4	4	4	4	4	4	1	1	4	2	2	4	4	1	1	1	1	1
6162	23	1	1	0		0		0		0		0		0		0		0		0		4	4	4	4	4	4	4	4	4	4	4	4	4	4	4	4	1	1	4	1	2	1	1	1	1	1	1	1
4530	24	1	1	0		0		0		0		0		0		0		0		0		4	4	4	4	4	4	4	4	3	4	4	4	4	4	3	4	1	1	4	0	2	1	1	1	1	1	1	1
1685	20	1	1	0		0		0		0		0		0		0		0		0		4	3	4	4	4	4	4	4	4	4	4	4	4	4	4	4	1	1	1	0	2	1	1	1	1	1	1	1
2516	35	1	1	0		0		0		0		0		0		0		0		0		4	4	4	4	4	4	4	4	4	4	4	4	4	4	4	4	1	1	1	0	2	1	1	1	1	1	1	1
1225	24	1	1	0		0		0		0		0		0		0		0		0		4	4	4	4	4	4	4	4	4	4	4	3	4	4	4	4	1	1	1	1	2	1	1	1	1	1	1	1
5378	25	2	1	0		0		0		0		0		0		0		0		0		4	4	4	4	4	4	4	4	4	3	3	4	4	4	4	4	1	1	1	0	2	1	1	1	1	1	1	1
2706	25	2	1	0		0		0		0		0		0		0		0		0		4	4	4	4	4	4	4	4	4	4	4	4	4	4	4	4	1	1	4	0	2	1	4	1	1	1	1	1
1432	30	1	1	0		0		0		0		0		0		0		0		0		4	4	4	4	4	4	4	4	4	4	4	4	4	4	4	4	1	1	1	1	2	1	1	1	1	1	1	1
4736	40	2	1	0		0		0		0		0		0		0		0		0		4	3	4	3	4	4	4	4	4	3	4	4	4	4	4	4	1	1	1	3	2	4	4	1	1	1	1	1
3258	20	1	1	0		0		0		0		0		0		0		0		0		4	4	4	4	4	4	4	4	4	4	4	4	4	4	4	4	1	1	1	0	2	1	1	1	1	1	1	1
3869	31	2	1	0		0		0		0		0		0		0		0		0		4	4	4	4	4	4	4	4	4	4	4	4	4	4	4	4	2	1	4	3	2	1	4	1	1	1	1	1
1867	51	1	1	0		0		0		0		0		0		0		0		0		4	4	4	4	4	4	4	4	4	4	4	4	4	4	4	4	1	1	1	5	2	1	1	1	1	1	1	1
4596	45	2	1	0		0		0		0		0		0		0		0		0		4	4	4	4	4	4	4	4	4	4	4	4	4	4	4	4	1	1	1	4	1	1	4	1	1	1	1	1
4939	38	2	3	0		0		0		0		0		0		0		0		0		4	4	4	4	4	4	4	4	4	4	4	4	4	4	4	4	2	1	4	4	2	1	4	1	1	1	1	1
5185	30	1	1	0		0		0		0		0		0		0		0		0		4	4	4	4	4	4	4	4	4	4	4	4	4	4	4	4	1	1	1	3	2	1	1	1	1	1	1	1
3239	23	1	2	0		0		0		0		0		0		0		0		0		4	4	4	4	4	4	4	4	4	4	4	4	4	4	4	4	1	1	1	1	2	1	1	1	1	1	1	1
4074	23	1	1	0		0		0		0		0		0		0		0		0		4	4	4	4	4	4	4	4	4	4	3	4	4	4	4	4	1	1	4	1	2	1	1	1	1	1	1	1
5963	20	2	1	0		0		0		0		0		0		0		0		0		4	4	4	4	4	4	4	4	4	4	4	4	4	4	4	4	1	1	4	0	2	1	4	1	1	1	1	1
5222	21	2	1	0		0		0		0		0		0		0		0		0		4	4	4	4	4	4	4	4	4	4	4	4	4	4	4	4	1	1	4	0	2	4	1	1	1	1	1	1
2355	25	1	1	0		0		0		0		0		0		0		0		0		4	4	4	4	4	4	4	4	4	4	4	4	4	4	4	4	1	1	4	2	2	4	4	1	1	1	1	1
3555	24	2	1	0		0		0		0		0		0		0		0		0		4	4	4	4	4	4	4	4	4	4	4	4	4	4	4	4	1	1	1	0	2	4	4	1	1	1	1	1
6240	25	2	1	0		0		0		0		0		0		0		0		0		4	4	4	4	4	4	4	4	4	4	4	4	4	4	4	4	1	1	4	0	2	1	4	1	1	1	1	1
2835	42	1	1	0		0		0		0		0		0		0		0		0		4	4	4	4	4	4	4	4	4	4	4	4	4	4	4	4	2	1	1	3	2	1	1	1	1	1	1	1
2144	38	2	3	0		0		0		0		0		0		0		0		0		4	4	4	4	4	4	4	4	4	4	4	4	4	4	4	4	2	1	4	1	2	1	1	1	1	1	1	1
4506	86	1	2	0		0		0		0		0		0		0		0		0		4	4	4	4	4	4	4	4	4	4	4	4	4	4	4	4	1	1	1	2	1	1	1	1	1	1	1	1
3885	26	1	1	0		0		0		0		0		0		0		0		0		4	4	4	4	4	4	4	4	4	4	4	4	4	4	4	4	1	1	1	2	2	1	4	1	1	1	1	1
4621	22	1	3	0		0		0		0		0		0		0		0		0		4	4	4	4	4	4	4	4	4	4	4	4	4	4	4	4	2	1	4	0	2	1	1	1	1	1	1	1
5607	37	2	1	0		0		0		0		0		0		0		0		0		4	4	4	4	4	4	4	4	4	4	4	4	4	4	4	4	2	1	1	3	2	1	1	1	1	1	1	1
1520	32	1	1	0		0		0		0		0		0		0		0		0		4	4	4	4	4	4	4	4	4	4	4	4	4	4	4	4	1	1	4	1	2	1	1	1	1	1	1	1
5022	18	1	1	0		0		0		0		0		0		0		0		0		4	4	4	4	4	4	4	4	4	4	4	4	4	4	4	4	1	1	4	0	2	1	1	1	1	1	1	1
1769	24	2	1	0		0		0		0		0		0		0		0		0		4	4	4	4	4	4	4	4	4	4	4	4	4	4	4	4	1	1	4	0	2	1	1	1	1	1	1	1
2350	28	2	1	0		0		0		0		0		0		0		0		0		4	4	4	4	4	4	4	4	4	4	4	4	4	4	4	4	2	1	4	0	2	1	1	1	1	1	1	1
1021	23	2	1	0		0		0		0		0		0		0		0		0		4	4	4	4	4	4	4	4	4	4	4	4	4	4	4	4	1	1	4	1	2	4	4	1	1	1	1	1
4213	23	2	1	0		0		0		0		0		0		0		0		0		4	4	4	4	4	4	4	4	4	4	4	4	4	4	4	4	1	1	1	0	1	4	4	1	1	1	1	1
3516	42	1	1	0		0		0		0		0		0		0		0		0		4	4	4	4	4	4	4	4	3	4	3	3	3	4	4	4	1	1	1	1	2	1	1	1	1	1	1	1
1110	19	1	1	0		0		0		0		0		0		0		0		0		2	2	1	1	2	2	2	2	2	2	2	1	1	2	2	3	1	1	4	0	2	1	1	1	1	1	1	1
4767	29	1	1	0		0		0		0		0		0		0		0		0		2	2	2	2	2	3	3	2	2	2	2	2	2	1	1	2	1	1	3	0	2	1	1	1	1	1	1	1
3914	36	2	1	0		0		0		0		0		0		0		0		0		2	2	1	1	1	1	2	4	4	4	4	4	4	3	3	3	1	2	3	0	2	1	1	1	1	1	1	1
3483	24	2	1	0		0		0		0		0		0		0		0		0		4	4	4	4	4	4	4	4	4	4	4	4	4	4	4	4	1	1	4	1	2	1	1	1	1	1	1	1
1581	45	1	1	0		0		0		0		0		0		0		0		0		2	2	1	1	1	2	2	2	2	2	3	3	3	3	4	4	1	1	4	2	2	1	1	1	1	1	1	1
5230	42	1	1	0		0		0		0		0		0		0		0		0		2	2	2	2	1	1	1	2	2	2	3	3	3	3	3	4	1	1	4	5	2	1	1	1	1	1	1	1
1817	25	1	1	0		0		0		0		0		0		0		0		0		2	2	2	2	2	2	2	3	3	3	4	4	3	3	3	4	3	2	5	0	2	1	1	1	1	1	1	1
6005	41	1	1	0		0		0		0		0		0		0		0		0		1	1	2	1	1	1	1	3	3	3	3	1	1	1	1	3	1	1	3	2	2	1	1	1	1	1	1	1
3848	43	2	1	0		0		0		0		0		0		0		0		0		3	3	4	4	3	3	3	4	4	3	3	4	4	4	4	4	1	3	5	4	2	1	1	1	1	1	1	1
1270	22	1	1	0		0		0		0		0		0		0		0		0		2	2	2	2	1	1	1	2	2	2	1	1	1	1	2	2	1	1	1	0	2	1	1	1	1	1	1	1
4381	20	1	1	0		0		0		0		0		0		0		0		0		1	1	2	2	2	3	3	4	4	4	4	4	4	4	4	4	1	2	1	0	2	1	4	1	1	1	1	1
3642	37	2	1	0		0		0		0		0		0		0		0		0		3	3	4	4	4	4	4	4	4	4	4	4	4	3	3	3	1	1	3	1	2	1	1	1	1	1	1	1
2758	23	1	1	0		0		0		0		0		0		0		0		0		2	2	2	2	1	1	1	2	2	2	2	2	2	1	1	1	1	1	4	1	2	1	1	1	1	1	1	1
3115	52	2	1	0		0		0		0		0		0		0		0		0		4	4	4	4	4	4	4	4	4	4	3	3	3	3	3	3	1	1	4	3	2	1	1	1	1	1	1	1
1290	28	1	1	0		0		0		0		0		0		0		0		0		3	3	3	3	3	4	4	4	4	4	4	4	4	4	3	3	1	1	1	2	2	4	4	1	1	1	1	1
3874	55	2	1	0		0		0		0		0		0		0		0		0		4	4	4	4	4	4	3	4	4	4	4	4	4	3	3	3	1	1	4	5	1	4	4	1	1	1	1	1
3522	22	2	1	0		0		0		0		0		0		0		0		0		4	4	4	4	4	4	4	4	3	3	3	3	3	3	3	3	3	2	4	0	2	1	1	1	1	1	1	1
1712	26	1	1	0		0		0		0		0		0		0		0		0		3	3	3	3	3	3	4	4	4	4	4	4	4	3	3	3	1	1	5	1	2	1	1	1	1	1	1	1
3537	23	2	1	0		0		0		0		0		0		0		0		0		2	2	4	4	4	4	4	4	4	4	3	3	3	4	4	4	3	2	4	1	2	4	4	1	1	1	1	1
2054	28	2	1	0		0		0		0		0		0		0		0		0		4	4	4	4	4	4	3	4	3	3	4	4	4	4	4	4	3	3	5	0	2	4	4	1	1	1	1	1
5075	36	1	1	0		0		0		0		0		0		0		0		0		1	1	1	1	1	1	2	2	2	2	2	1	1	1	1	1	3	1	4	2	2	1	1	1	1	1	1	1
4301	19	1	1	0		0		0		0		0		0		0		0		0		4	4	4	4	4	4	4	4	4	4	4	4	4	4	4	4	1	1	1	1	2	1	1	1	1	1	1	1
6525	45	2	1	0		0		0		0		0		0		0		0		0		2	2	2	2	2	2	2	3	3	3	3	3	3	3	3	4	3	2	3	2	2	1	4	1	1	1	1	1
3156	24	2	1	0		0		0		0		0		0		0		0		0		3	3	3	3	3	3	3	3	3	3	4	4	4	4	4	4	3	2	4	0	2	1	1	1	1	1	1	1
1226	32	1	1	0		0		0		0		0		0		0		0		0		3	3	3	3	3	4	4	3	3	3	3	3	3	4	4	4	1	1	2	1	2	1	1	1	1	1	1	1
2833	30	2	1	0		0		0		0		0		0		0		0		0		4	4	4	4	4	4	4	4	4	3	3	3	3	3	3	4	1	1	3	1	2	1	4	1	1	1	1	1
3234	24	2	1	0		0		0		0		0		0		0		0		0		2	2	2	1	1	2	2	3	3	4	4	4	4	3	3	4	3	2	5	0	2	1	1	1	1	4	1	1
5152	19	1	1	0		0		0		0		0		0		0		0		0		3	3	3	3	3	4	4	4	4	4	4	4	4	3	3	3	1	2	5	0	2	1	1	1	1	1	1	1
4447	33	2	1	0		0		0		0		0		0		0		0		0		3	3	3	4	4	4	4	3	4	4	4	4	4	4	3	3	1	2	3	2	2	1	1	1	1	1	1	1
4777	26	2	1	0		0		0		0		0		0		0		0		0		2	2	2	2	2	3	3	4	4	4	4	4	3	3	3	3	3	2	3	2	2	4	4	1	1	1	1	1
6616	42	1	1	0		0		0		0		0		0		0		0		0		2	2	2	1	1	1	1	3	3	3	2	2	2	3	3	3	1	1	1	1	2	4	4	1	1	1	1	1
1063	36	2	1	0		0		0		0		0		0		0		0		0		4	4	4	4	4	4	4	3	3	4	4	4	4	4	4	4	1	1	3	0	2	1	1	1	1	1	1	1
1412	27	2	1	0		0		0		0		0		0		0		0		0		3	3	3	3	3	4	4	3	3	4	4	4	4	4	4	4	1	1	1	1	2	1	1	1	1	1	1	1
2028	20	2	1	0		0		0		0		0		0		0		0		0		1	1	4	4	4	4	4	4	4	4	4	4	4	3	3	3	1	1	5	0	2	1	1	1	1	1	1	1
5716	51	2	1	0		0		0		0		0		0		0		0		0		3	3	4	4	4	4	3	4	4	4	4	4	4	4	3	3	1	2	3	2	2	1	1	1	1	1	1	1
4956	36	2	1	0		0		0		0		0		0		0		0		0		4	4	4	4	4	4	4	4	4	4	4	4	4	4	4	4	1	1	3	0	2	1	1	1	1	1	1	1
1741	28	2	1	0		0		0		0		0		0		0		0		0		3	3	3	4	4	4	4	4	4	4	4	3	4	4	4	4	1	2	5	1	2	1	4	1	1	1	1	1
1716	32	1	1	0		0		0		0		0		0		0		0		0		4	3	4	4	4	4	4	4	4	4	4	4	4	4	4	4	1	1	1	3	2	1	1	1	1	1	1	1
4696	40	2	1	0		0		0		0		0		0		0		0		0		4	3	4	4	4	4	4	4	3	4	4	3	3	3	4	4	1	1	1	1	2	4	4	1	1	1	2	1
3723	21	2	1	0		0		0		0		0		0		0		0		0		4	3	4	4	3	4	4	1	1	4	4	4	4	4	4	4	1	1	1	0	2	1	4	1	1	4	1	1
3496	29	1	1	0		0		0		0		0		0		0		0		0		4	4	4	4	4	4	4	4	4	4	4	4	4	4	4	4	1	1	1	2	2	1	1	1	1	1	1	1
5058	35	1	2	0		0		0		0		0		0		0		0		0		4	4	4	4	4	4	4	4	4	4	4	4	4	4	4	4	1	1	1	1	2	1	1	1	1	1	1	1
2795	23	1	1	0		0		0		0		0		0		0		0		0		4	4	4	4	4	4	4	4	3	4	4	4	4	3	4	4	1	1	1	0	1	1	1	1	1	1	1	1
2744	33	2	1	0		0		0		0		0		0		0		0		0		4	4	4	4	4	4	4	4	3	4	4	4	4	4	4	4	1	1	1	1	2	1	1	1	1	1	1	1
1997	24	2	1	0		0		0		0		0		0		0		0		0		4	3	4	3	4	4	4	4	3	4	4	4	4	4	4	4	2	1	1	1	2	1	1	1	1	1	1	1
4091	31	1	1	0		0		0		0		0		0		0		0		0		4	4	4	4	4	4	4	4	3	4	4	4	4	4	4	4	2	1	4	1	2	1	1	1	1	1	1	1
4720	32	2	1	0		0		0		0		0		0		0		0		0		4	4	4	4	4	4	4	4	3	4	3	3	4	4	4	4	2	1	1	4	1	4	4	1	1	1	1	1
2026	29	1	1	0		0		0		0		0		0		0		0		0		4	4	4	4	4	4	4	4	4	4	4	4	4	4	4	4	1	1	1	1	2	1	1	1	4	1	1	1
3934	28	2	1	0		0		0		0		0		0		0		0		0		4	4	4	4	4	4	4	4	4	4	4	4	4	4	4	4	1	1	4	1	1	4	4	1	1	1	1	1
4525	39	2	1	0		0		0		0		0		0		0		0		0		4	4	4	4	4	4	4	4	4	4	4	4	4	4	4	4	1	1	1	2	2	1	1	1	1	1	1	1
6470	52	2	1	0		0		0		0		0		0		0		0		0		4	3	3	3	4	4	4	4	3	4	4	4	4	4	4	4	1	1	1	2	2	4	4	1	1	1	1	1
5759	24	1	2	0		0		0		0		0		0		0		0		0		4	4	4	4	4	4	4	4	4	4	4	4	4	4	4	4	1	1	4	1	2	1	1	1	1	1	1	1
4002	25	2	1	0		0		0		0		0		0		0		0		0		4	4	4	4	4	4	4	4	4	4	4	4	4	4	4	4	1	1	1	1	2	1	1	1	1	1	1	1
4933	35	2	1	0		0		0		0		0		0		0		0		0		4	4	4	4	4	4	4	4	4	4	4	4	4	4	4	4	2	1	1	1	2	3	3	1	1	1	1	1
1745	49	2	1	0		0		0		0		0		0		0		0		0		4	4	4	4	4	4	4	4	4	4	4	4	4	4	4	4	1	1	1	2	2	1	1	1	1	1	1	1
3784	32	2	1	0		0		0		0		0		0		0		0		0		4	4	4	4	4	4	4	4	4	4	4	4	4	4	4	4	1	1	1	0	2	3	3	1	1	1	1	1
6573	41	2	1	0		0		0		0		0		0		0		0		0		4	4	4	4	4	4	4	4	4	4	4	4	4	4	4	4	1	2	1	0	2	1	1	1	1	1	1	1
3782	24	1	1	0		0		0		0		0		0		0		0		0		4	4	4	4	4	4	4	4	4	4	4	4	4	4	4	4	1	1	1	0	2	1	1	1	1	1	1	1
2038	43	1	1	0		0		0		0		0		0		0		0		0		4	4	4	4	4	4	4	4	4	4	4	4	4	4	4	4	1	1	4	3	2	1	1	1	1	1	1	1
6430	39	2	2	0		0		0		0		0		0		0		0		0		4	4	4	4	4	4	4	4	4	4	4	4	4	4	4	4	1	1	1	6	2	1	1	1	1	1	1	1
3150	23	1	1	0		0		0		0		0		0		0		0		0		4	4	4	4	4	4	4	4	4	4	4	4	4	4	4	4	1	1	1	1	2	1	1	1	1	1	1	1
1938	20	1	1	0		0		0		0		0		0		0		0		0		4	4	4	4	4	4	4	4	3	4	4	4	4	4	4	4	1	1	1	1	2	1	1	1	1	1	1	1
6524	22	1	2	0		0		0		0		0		0		0		0		0		4	4	4	4	4	4	4	4	4	4	4	4	4	4	4	4	1	1	1	1	2	1	1	1	1	1	1	1
5506	25	1	1	0		0		0		0		0		0		0		0		0		4	4	4	4	4	4	4	4	4	4	4	4	4	4	4	4	1	1	1	0	2	1	1	1	1	1	1	1
1647	30	1	1	0		0		0		0		0		0		0		0		0		4	4	4	4	4	4	4	4	4	3	4	4	4	4	4	4	1	1	1	2	2	1	1	1	1	1	1	1
2600	27	2	1	0		0		0		0		0		0		0		0		0		3	3	4	4	4	3	3	3	4	3	3	4	3	3	4	3	1	1	3	1	2	1	1	1	1	1	1	1
4970	20	2	1	0		0		0		0		0		0		0		0		0		4	4	4	4	4	4	4	4	4	4	4	4	4	4	4	4	1	1	4	0	2	4	1	1	1	1	1	1
2129	31	2	1	0		0		0		0		0		0		0		0		0		4	4	4	4	4	4	4	4	3	4	4	4	4	4	4	4	2	1	1	1	2	1	1	1	1	1	1	1
3682	20	1	2	0		0		0		0		0		0		0		0		0		4	4	4	4	4	4	4	4	4	4	4	4	4	4	4	4	1	1	4	1	2	1	1	1	1	1	1	1
4315	31	1	1	0		0		0		0		0		0		0		0		0		4	4	4	4	4	4	4	4	4	4	4	4	4	4	4	4	1	1	1	3	2	1	1	1	1	1	1	1
3560	22	1	1	0		0		0		0		0		0		0		0		0		4	4	4	4	4	4	4	4	4	4	4	4	4	4	4	4	1	1	1	0	2	1	1	1	1	1	1	1
3166	22	1	1	0		0		0		0		0		0		0		0		0		4	4	4	4	4	4	4	4	4	4	4	4	4	4	4	4	1	1	1	0	2	1	4	1	1	1	1	1
2368	35	2	1	0		0		0		0		0		0		0		0		0		4	3	4	4	4	4	4	4	4	4	4	4	4	4	4	4	2	1	1	2	2	4	4	1	1	1	1	1
2747	39	1	2	0		0		0		0		0		0		0		0		0		4	4	4	4	4	4	4	4	4	4	4	4	4	4	4	4	2	1	1	3	2	1	1	1	1	1	1	1
5786	31	1	1	0		0		0		0		0		0		0		0		0		4	4	4	4	4	4	4	4	4	4	4	4	4	4	4	4	2	1	4	2	2	1	1	1	1	1	1	1
1001	45	2	1	0		0		0		0		0		0		0		0		0		1	1	2	2	1	2	2	2	2	2	2	2	2	2	3	3	1	1	1	0	2	1	1	1	1	1	1	1
3795	29	2	1	0		0		0		0		0		0		0		0		0		1	1	2	2	1	1	2	1	2	2	2	2	2	2	2	1	1	2	3	0	2	4	4	1	1	1	1	1
6143	30	2	1	0		0		0		0		0		0		0		0		0		3	3	3	3	3	2	2	3	3	3	3	3	3	4	4	4	1	2	3	3	2	3	3	1	1	1	1	1
4129	20	1	1	0		0		0		0		0		0		0		0		0		2	2	2	2	2	3	3	4	4	4	4	4	4	4	4	4	3	2	4	0	2	1	1	1	1	1	1	1
3029	29	1	1	0		0		0		0		0		0		0		0		0		3	3	3	3	3	4	4	3	3	3	4	4	4	4	4	4	3	1	4	0	2	4	4	1	1	1	1	1
6520	28	2	1	0		0		0		0		0		0		0		0		0		2	2	2	2	2	2	2	4	4	4	4	4	4	4	4	4	3	2	3	1	1	1	1	1	1	1	1	1
4942	51	2	1	0		0		1	2	1	2	1	2	0		0		0		1	2	3	3	3	3	3	3	3	3	4	4	4	4	4	3	3	3	3	2	3	1	1	2	2	1	1	1	1	1
6264	28	1	1	0		0		0		0		0		0		0		0		0		2	2	2	2	2	2	3	3	3	3	3	3	4	4	4	4	1	1	1	2	2	1	1	1	1	1	1	1
6096	41	1	1	0		0		0		0		0		0		0		0		0		2	2	2	2	2	2	2	3	3	3	3	3	3	2	2	2	1	1	4	3	1	4	4	1	1	1	1	1
4903	28	1	1	0		0		0		0		0		0		0		0		0		3	3	3	3	3	3	3	3	3	3	3	4	4	4	4	4	3	2	4	2	2	1	1	1	1	1	1	1
4689	28	1	1	0		0		0		0		0		0		0		0		0		2	2	2	2	2	2	2	3	3	3	3	3	3	3	4	4	1	1	1	2	2	1	1	1	1	1	1	1
2913	22	1	1	0		0		0		0		0		0		0		0		0		1	2	1	1	2	2	2	3	3	3	3	3	2	3	3	3	1	1	4	0	2	1	1	1	2	2	1	1
5346	32	1	1	0		0		0		0		0		0		0		0		0		3	4	4	3	3	3	4	3	3	3	3	3	4	4	4	3	1	1	1	0	1	1	1	1	1	1	1	1
6321	20	2	1	0		0		0		0		0		0		0		0		0		3	3	4	4	4	4	4	4	4	4	4	4	4	4	4	4	1	1	5	0	2	1	1	1	1	1	1	1
4053	34	2	1	0		0		0		0		0		0		0		0		0		2	2	3	3	3	3	4	2	2	3	3	3	4	4	4	3	1	1	1	2	2	1	1	1	1	1	1	1
2089	33	1	1	0		0		0		0		0		0		0		0		0		4	4	4	4	4	4	4	3	3	4	4	3	4	4	4		3	1	4	2	2	1	4	1	1	1	1	1
4899	31	1	1	0		0		0		0		0		0		0		0		0		2	2	3	4	3	3	4	3	3	4	4	3	3	4	4	4	1	1	1	0	2	1	1	1	1	1	1	1
1033	25	2	1	0		0		0		0		0		0		0		0		0		2	2	2	3	3	3	3	4	4	4	4	4	4	4	4	3	1	1	3	1	2	1	1	1	1	1	1	1
6037	22	2	1	0		0		0		0		0		0		0		0		0		4	4	4	4	4	4	4	4	4	4	4	4	4	4	4	4	1	1	1	0	2	1	4	1	1	1	1	1
2330	24	1	1	0		0		0		0		0		0		0		0		0		2	2	2	2	3	3	3	3	3	4	4	4	4	4	4	4	1	1	5	0	2	1	1	1	1	1	1	1
5614	27	2	1	0		0		0		0		0		0		0		0		0		2	2	2	2	3	3	2	4	4	4	4	4	3	4	4	4	1	1	3	1	2	1	1	1	1	1	1	1
5486	27	2	1	0		0		0		0		0		0		0		0		0		4	4	4	4	4	4	3	3	3	4	4	4	3	3	3	4	1	1	4	0	2	1	4	1	1	1	1	1
1766	44	2	1	0		0		0		0		0		0		0		0		0		2	4	4	4	4	4	4	4	4	4	4	4	4	4	4	4	1	1	3	1	2	4	4	1	1	1	1	1
1714	39	1	1	0		0		0		0		0		0		0		0		0		2	2	3	4	3	3	3	2	3	3	3	2	3	3	2	2	2	1	1	0	2	1	1	1	1	1	1	1
5299	28	1	1	0		0		0		0		0		0		0		0		0		2	2	3	2	2	2	2	3	4	3	3	4	4	4	4	3	1	1	3	3	2	1	1	1	1	1	1	1
2579	47	1	1	0		0		0		0		0		0		0		0		0		2	2	3	3	3	3	3	3	3	3	4	4	4	4	4	4	1	1	4	0	2	1	1	1	1	1	1	1
4182	33	1	1	0		0		0		0		0		0		0		0		0		2	2	1	2	2	2	3										1	2	1	2	2	1	1	1	1	1	1	1
6122	28	2	1	0		0		0		0		0		0		0		0		0		3	3	4	3	3	4	4	3	3	4	4	4	4	3	3	2	1	1	3	2	2	1	1	1	2	2	1	1
2774	38	1	1	0		0		0		0		0		0		0		0		0		2	3	3	3	4	4	4	3	3	3	4	3	3	3	3	3	3	2	1	2	2	4	4	1	1	1	1	1
1664	46	2	1	0		0		0		0		0		0		0		0		0		2	2	2	2	3	3	3	4	4	4	4	3	3	3	3	2	2	2	3	3	1	1	1	1	1	1	1	1
2468	22	1	1	0		0		0		0		0		0		0		0		0		4	4	3	4	4	4	4	3	3	3	4	4	4	4	4	4	2	2	3	1	2	1	1	1	1	1	1	1
6549	30	1	1	0		0		0		0		0		0		0		0		0		4	3	3	3	4	4	4	3	3	3	4	4	4	3	3	4	3	2	3	2	2	1	1	1	1	1	1	1
4856	25	1	1	0		0		0		0		0		0		0		0		0		4	4	4	4	4	3	3	3	3	4	4	4	4	4	4	4	1	2	4	1	2	4	4	3	1	1	1	1
3159	20	1	1	0		0		0		0		0		0		0		0		0		4	4	4	3	3	4	4	4	4	3	3	3	3	3	3	4	2	2	1	1	2	1	1	1	1	1	1	1
5375	36	1	1	0		0		0		0		0		0		0		0		0		1	2	2	2	2	2	2	4	3	4	4	4	4	4	4	4	1	1	1	0	1	1	1	1	1	1	1	1
3412	21	1	1	0		0		0		0		0		0		0		0		0		4	4	4	4	4	4	4	4	4	4	4	4	4	4	4	4	2	1	4	0	2	4	4	1	1	1	1	1
5042	39	1	1	0		0		0		0		0		0		0		0		0		4	4	4	4	4	4	4	4	3	4	4	4	4	4	4	4	1	1	1	0	2	1	1	1	1	1	1	1
1382	21	1	2	0		0		0		0		0		0		0		0		0		4	4	4	4	4	4	4	4	4	4	4	4	4	4	4	4	2	1	4	1	1	1	1	1	1	1	1	1
3925	26	2	2	0		0		0		0		0		0		0		0		0		4	4	4	4	4	4	4	4	4	4	4	4	4	4	4	4	2	1	4	0	2	1	4	1	1	1	1	1
1706	21	2	1	0		0		0		0		0		0		0		0		0		4	4	4	4	4	4	4	4	4	4	4	4	4	4	4	4	1	1	4	0	2	1	1	1	1	1	1	1
2819	21	2	1	0		0		0		0		0		0		0		0		0		4	4	4	4	4	4	4	4	4	4	4	4	4	4	4	4	1	1	4	0	2	4	4	1	1	1	1	1
3908	41	1	2	0		0		0		0		0		0		0		0		0		4	4	4	4	4	4	4	4	4	4	4	4	4	4	4	4	2	1	4	1	2	1	1	1	1	1	1	1
4001	30	2	1	0		0		0		0		0		0		0		0		0		4	4	4	4	4	4	4	4	4	4	4	4	4	4	4	4	2	1	1	1	2	4		1	1	1	1	1
3529	18	1	1	0		0		0		0		0		0		0		0		0		4	4	4	4	4	4	4	4	4	4	4	4	4	4	4	4	1	1	4	0	2	1	1	1	1	1	1	1
2905	68	2	1	0		0		0		0		0		0		0		0		0		4	4	4	4	4	4	4	4	4	4	4	4	4	4	4	4	2	1	1	7	1	4	4	1	1	1	1	1
6024	24	2	1	0		0		0		0		0		0		0		0		0		4	4	4	4	4	4	4	4	4	4	4	4	4	4	4	4	2	1	1	0	2	1	1	1	1	1	1	1
3792	22	1	2	0		0		0		0		0		0		0		0		0		4	4	4	4	4	4	4	4	4	4	4	4	4	4	4	4	1	1	4	0	2	1	1	1	1	1	1	1
6049	24	2	2	0		0		0		0		0		0		0		0		0		4	4	4	4	4	4	4	4	4	4	4	2	4	4	4	4	2	1	4	0	2	4	4	1	1	1	1	1
2874	33	1	1	0		0		0		0		0		0		0		0		0		4	4	4	4	4	4	4	4	4	4	4	4	4	4	4	4	2	1	4	3	1	1	1	1	1	1	1	1
5933	25	1	1	0		0		0		0		0		0		0		0		0		4	4	4	4	4	4	4	4	4	4	4	4	4	4	4	4	1	1	4	0	2	1	1	1	1	1	1	1
1591	24	1	1	0		0		0		0		0		0		0		0		0		4	4	3	4	4	4	4	4	4	4	4	4	4	4	4	4	1	1	4	0	2	1	1	1	1	1	1	1
3158	26	1	1	0		0		0		0		0		0		0		0		0		4	4	3	4	4	4	4	4	4	4	4	4	4	4	4	4	2	1	4	0	2	1	1	1	1	1	1	1
2370	30	2	1	0		0		0		0		0		0		0		0		0		4	4	4	4	4	4	4	4	4	4	4	4	4	4	4	4	2	1	1	2	2	1	1	1	1	1	1	1
1784	19	1	1	0		0		0		0		0		0		0		0		0		4	4	4	4	4	4	4	4	4	4	4	4	4	4	4	4	1	1	3	1	2	1	4	1	1	1	1	1
1095	18	1	1	0		0		0		0		0		0		0		0		0		4	4	3	4	4	4	4	4	4	3	4	4	4	4	4	4	1	1	4	0	2	1	1	1	1	1	1	1
1119	54	2	1	0		0		0		0		0		0		0		0		0		4	4	4	4	4	4	4	4	4	4	3	3	4	4	4	4	1	1	1	4	2	1	1	1	1	1	1	1
3259	41	1	1	0		0		0		0		0		0		0		0		0		4	4	4	3	4	4	4	4	4	4	3	4	4	4	4	4	1	1	1	6	2	1	1	1	1	1	1	1
1088	48	2	1	0		0		0		0		0		0		0		0		0		4	4	4	4	4	4	4	4	4	4	4	4	4	4	4	4	1	1	1	1	1	4	4	1	1	1	1	1
6411	25	2	1	0		0		0		0		0		0		0		0		0		4	4	4	4	4	4	4	4	4	4	4	4	4	4	4	4	1	1	1	0	2	1	1	1	1	1	1	1
1847	18	1	1	0		0		0		0		0		0		0		0		0		4	4	3	3	4	4	4	4	4	3	4	2	4	4	4	4	1	1	4	0	2	1	4	1	1	1	1	1
4643	50	2	1	0		0		0		0		0		0		0		0		0		4	4	4	4	4	4	4	4	3	4	3	4	4	4	4	4	1	1	1	2	2	1	1	1	1	1	1	1
3042	20	1	1	0		0		0		0		0		0		0		0		0		4	4	3	3	4	4	4	4	4	3	3	4	4	4	4	4	1	1	1	0	2	1	1	1	1	1	1	1
5864	20	1	1	0		0		0		0		0		0		0		0		0		4	4	4		3	3	4	3	3	4	3	3	2	3	3	3	1	1	1	0	2	1	1	1	1	1	1	1
5073	22	2	1	0		0		0		0		0		0		0		0		0		3	4	3	3	3	3	3	4	3	3	3	3	4	3	3	3	1	1	4	0	2	4	4	1	1	1	1	1
6107	29	1	1	0		0		0		0		0		0		0		0		0		2	2	1	1	2	2	2	1	2	1	1	1	1	1	1	2	1	1	5	2	2	1	1	1	1	1	1	1
4568	32	2	1	0		0		0		0		0		0		0		0		0		3	3	3	4	3	3	3	3	2	3	3	3	4	3	3	3	1	1	5	2	2	1	2	3	2	2	2	2
2070	25	1	1	0		0		0		0		0		0		0		0		0		2	3	3	3	4	4	4	3	3	4	4	3	4	3	4	4	2	1	5	1	2	1	1	1	1	1	1	1
4358	71	2	1	0		0		0		0		0		0		0		0		0		3	4	3	3	3	3	4	3	3	4	3	2	2	2	3	3	1	1	3	2	2	4	4	1	1	4	1	1
1875	23	1	1	0		0		0		0		0		0		0		0		0		3	3	2	4	4	4	3	4	3	3	4	4	4	3	3	2	1	1	5	0	2	1	1	1	1	1	1	1
5697	40	1	1	0		0		0		0		0		0		0		0		0		2	3	3	3	2	2	3	2	3	2	2	3	3	3	4	3	2	1	4	2	2	1	1	1	1	1	1	1
4701	24	1	1	0		0		0		0		0		0		0		0		0		1	2	2	2	1	1	1	3	4	3	3	4	3	4	3	3	2	1	5	0	2	1	1	1	1	1	1	1
1659	34	2	1	0		0		0		0		0		0		0		0		0		2	2	3	3	3	2	3	4	4	4	3	3	4	3	2	3	1	1	3	0	2	4	4	1	1	1	1	1
1946	19	1	1	0		0		0		0		0		0		0		0		0		2	3	3	4	3	3	3	3	3	4	3	4	3	4	4	4	2	1	3	0	2	1	1	1	1	1	1	1
5647	45	1	2	0		0		0		0		0		0		0		0		0		4	4	4	4	4	4	4	3	4	3	3	3	3	4	3	3	3	2	5	4	1	1	1	1	1	1	1	1
6595	21	2	1	0		0		0		0		0		0		0		0		0		1	2	1	1	2	2	2	3	3	4	4	4	3	3	3	3	2	2	4	0	2	1	4	1	1	1	1	1
6436	57	2	1	0		0		0		0		0		0		0		0		0		4	3	3	4	4	4	4	3	3	3	4	4	3	3	2	3	2	2	1	0	2	4	4	1	1	1	1	1
5934	27	2	1	0		0		0		0		0		0		0		1	2	1	2	4	4	4	3	3	3	3	4	3	3	3	3	3	4	3	3	2	2	5	11	2	1	1	1	1	1	1	1
5324	20	1	1	0		0		0		0		0		0		0		0		0		3	3	4	4	3	3	3	3	3	4	3	3	3	4	3	3	2	1	5	0	2	1	1	1	1	1	1	1
5631	27	2	1	0		0		0		0		0		0		0		0		0		3	3	3	4	4	3	3	3	3	4	4	3	3	3	3	4	3	2	4	1	2	4	3	1	1	1	1	1
3708	26	1	1	0		0		0		0		0		0		0		0		0		3	4	3	3	2	3	3	4	3	4	4	3	3	3	3	4	2	1	4	0	2	1	1	1	1	1	1
6509	19	1	1	0		0		0		0		0		0		0		0		0		1	1	1	1	1	1	1	4	3	4	4	3	4	4	3	3	1	1	5	0	2	1	1	1	1	1	1	1
2369	20	2	1	0		0		0		0		0		0		0		0		0		1	1	1	1	1	1		3	3	3	3	2	3	3	4	4	2	2	1	0	2	1	1	1	1	1	1	1
5792	33	2	1	0		0		0		0		0		0		0		0		0		3	4	3	3	2	3	3	2	2	3	3	2	3	3	4	3	1	1	1	1	2	1	1	1	1	1	1	1
2101	25	1	1	0		0		0		0		0		0		0		0		0		4	3	4	4	4	4	4	3	3	4	3	3	4	2	2	2	2	2	1	1	2	1	1	1	1	1	1	1
4857	34	2	1	0		0		0		0		0		0		0		0		0		3	4	3	3	3	4	3	2	3	3	2	3	3	4	3	3	3	2	4	1	2	1	1	1	1	1	1	1
5769	24	2	1	0		0		0		0		0		0		0		0		0		4	3	3	4	3	3	3	3	3	3	4	4	3	3	4	4	1	1	4	2	2	4		1	1	1	1	1
6046	30	2	1	0		0		0		0		0		0		0		0		0		2	3	3	3	3	2	2	2	2	2	2	1	1	2	2	2	3	2	3	1	2	1	1	1	1	1	1	1
3296	20	2	1	0		0		0		0		0		0		0		0		0		4	4	4	3	4	4	3	4	4	4	3	3	4	4	4	4	3	1	4	0	2	1	1	1	1	1	1	1
1473	31	1	1	0		0		0		0		0		0		0		0		0		1	2	1	2	2	2	2	3	3	4	3	3	2	3	3	3	3	2	4	2	2	1	1	1	1	1	1	1
2705	33	2	1	0		0		0		0		0		0		0		0		0		1	2	2	2	2	3	3	4	3	3	3	4	4	4	4	4	3	2	4	0	2	1	1	1	1	1	1	1
1468	30	1	1	0		0		0		0		0		0		0		0		0		3	4	3	3	3	3	3	3	3	3	2	2	2	2	3	3	3	1	3	2	2	1	1	1	1	1	1	1
1121	21	1	1	0		0		0		0		0		0		0		0		0		2	2	3	2	2	2	3	3	3	3	3	3	3	4	3	3	1	1	4	0	2	4	4	1	1	1	1	1
2205	35	2	1	0		0		0		0		0		0		0		0		0		4	3	3	4	3	3	3	4	3	3	4	4	4	4	1	1	2	2	4	0	2	4	4	1	1	1	1	1
2969	27	1	1	0		0		0		0		0		0		0		0		0		2	1	2	3	3	2	3	3	3	4	3	3	4	4	3	3	1	1	4	0	1	4	4	1	1	1	1	1
3213	23	2	1	0		0		0		0		0		0		0		0		0		4	3	3	3	3	3	3	4	3	3	4	4	4	3	3	4	2	1	3	0	2	4	4	1	1	1	1	1
4619	44	2	1	0		0		0		0		0		0		0		0		0		4	3	3	4	3	3	3	4	1	1	1	1	1	1	1	4	1	1	4	1	2	1	1	1	1	1	1	1
2684	37	2	1	0		0		0		0		1	1	1	1	0		0		1	1	3	3	3	2	3	3	3	4	3	3	3	3	4	4	4	3	2	1	4	2	2	4	4	1	1	1	1	1
3846	24	1	1	0		0		0		0		0		0		0		0		0		4	4	4	4	4	4	4	4	4	4	4	4	4	4	4	4	2	1	4	1	2	1	1	1	1	1	1	1
3022	20	2	1	0		0		0		0		0		0		0		0		0		4	4	4	4	4	4	4	4	4	4	4	4	4	4	4	4	2	1	4	0	2	1	1	1	1	1	1	1
3582	22	1	1	0		0		0		0		0		0		0		0		0		4	4	4	4	4	4	4	4	4	4	4	4	4	4	4	4	2	1	1	1	2	1	4	1	1	1	1	1
2067	27	2	1	0		0		0		0		0		0		0		0		0		4	4	4	4	4	4	4	4	4	4	4	4	4	4	4	4	2	1	4	5	2	1	1	1	1	1	1	1
6414	20	2	1	0		0		0		0		0		0		0		0		0		4	4		4	4	4	4	4	4	4	4	4	4	4	4	4	1	1	4	0	2	1	4	1	1	1	1	1
4816	25	1	1	0		0		0		0		0		0		0		0		0		4	4	4	2	4	4	4	4	3	3	2	2	4	4	3	3	1	1	4	0	2	1	1	1	1	1	1	1
2272	32	2	1	0		0		0		0		0		0		0		0		0		4	4	4	4	4	4	4	4	4	4	3	4	4	4	4	4	1	1	3	0	2	4	4	1	1	1	1	1
3973	19	1	1	0		0		0		0		0		0		0		0		0		4	4	4	4	4	4	4	4	4	4	4	4	4	4	4	4	1	1	1	0	2	1	1	1	1	1	1	1
2966	48	2	1	0		0		0		0		0		0		0		0		0		4	4	4	3	3	4	4	4	4	4	3	3	4	4	4	4	2	1	1	7	2	4	4	1	1	1	1	1
4487	27	1	1	0		0		0		0		0		0		0		0		0		4	4	4	4	4	4	4	4	4	4	4	4	4	4	4	4	1	1	1	1	2	1	1	1	1	1	1	1
5540	23	2	1	0		0		0		0		0		0		0		0		0		4	4	4	4	4	4	4	4	4	4	4	4	4	4	4	4	2	1	4	1	2	1	1	1	1	1	1	1
1005	27	1	1	0		0		0		0		0		0		0		0		0		4	4	4	4	4	4	4	4	4	4	4	4	4	4	4	4	1	1	1	1	2	1	1	1	1	1	1	1
1030	26	2	1	0		0		0		0		0		0		0		0		0		4	4	4	4	4	4	4	4	4	4	4	4	4	4	4	4	2	1	1	0	2	1	1	1	1	1	1	1
1128	24	1	1	0		0		0		0		0		0		0		0		0		4	4	4	4	4	4	4	4	4	4	4	3	4	4	4	4	1	1	4	0	2	1	1	1	1	1	1	1
4719	22	1	1	0		0		0		0		0		0		0		0		0		4	4	4	4	4	4	4	4	4	4	4	4	4	4	4	4	1	1	4	0	2	1	4	1	1	1	1	1
5924	24	2	1	0		0		0		0		0		0		0		0		0		4	4	3	3	4	4	4	4	4	4	4	4	4	4	4	4	1	1	1	0	2	4	4	1	1	1	1	1
1465	42	2	1	0		0		0		0		0		0		0		0		0		4	4	3	3	4	4	4	4	3	3	3	3	4	4	4	4	1	1	4	4	2	1	1	1	1	1	1	1
4300	19	2	1	0		0		0		0		0		0		0		0		0		4	4	4	3	4	4	4	4	4	4	3	4	4	4	4	4	1	1	1	0	2	4	4	1	1	4	1	1
6488	24	2	1	0		0		0		0		0		0		0		0		0		4	4	4	4	4	4	4	4	4	4	4	4	4	4	4	4	1	1	1	0	2	4	4	1	1	1	1	1
5455	35	1	1	0		0		0		0		0		0		0		0		0		4	4	4	3	4	4	4	4	4	4	4	4	4	4	4	4	1	1	1	2	1	1	1	1	1	1	1	1
3836	29	2	1	0		0		0		0		0		0		0		0		0		4	4	4	4	4	4	4	4	4	4	4	4	4	4	4	4	2	1	1	1	2	4	1	1	1	1	1	1
5955	30	2	1	0		0		0		0		0		0		0		0		0		4	4	4	4	4	4	4	4	4	4	4	4	4	4	4	4	1	1	1	2	2	4	1	4	1	4	4	4
3072	27	2	1	0		0		0		1	2	0		0		0		0		0		4	4	4	4	4	4	4	4	4	4	4	4	4	4	4	4	1	1	4	1	2	1	4	1	1	1	1	1
6413	41	1	2	0		0		0		0		0		0		0		0		0		4	4	4	4	4	4	4	4	4	4	4	4	4	4	4	4	1	1	1	4	1	1	1	1	1	1	1	1
1111	40	1	1	0		0		0		0		1	2	0		0		0		0		4	4	4	2	4	4	4	4	3	3	3	4	4	4	4	4	2	1	1	2	1	1	1	1	1	1	1	1
4510	28	2	1	0		0		0		0		0		0		0		0		0		4	4	4	4	4	4	4	4	4	4	4	4	4	4	4	4	2	1	4	3	2	1	4	1	1	1	1	1
4423	41	2	1	0		0		0		0		0		0		0		0		0		4	4	4	4	4	4	4	4	4	4	4	4	4	4	4	4	2	1	4	2	1	1	4	1	1	1	1	1
4395	55	2	2	0		0		0		0		0		0		0		0		0		4	4	4	4	4	4	4	4	4	4	4	4	4	4	4	4	2	1	1	4	1	1	1	1	1	1	1	1
1813	23	1	1	0		0		0		0		0		0		0		0		0		4	4	4	4	4	4	4	4	4	4	4	4	4	4	4	4	1	1	1	0	2	1	1	1	1	1	1	1
4954	34	1	1	0		0		0		0		0		0		0		0		0		4	4	4	4	4	4	4	4	4	4	4	4	4	4	4	4	2	1	1	2	2	1	1	1	1	1	1	1
6307	20	2	1	0		1	2	0		0		0		0		0		0		0		4	4	4	4	4	4	4	4	4	4	4	4	4	4	4	4	2	1	4	0	2	1	4	1	1	1	1	1
3138	40	1	2	0		0		0		0		0		0		0		0		0		4	4	3	3	4	4	4	4	3	3	3	3	4	4	4	4	2	1	1	5	2	1	1	1	1	1	1	1
2419	42	1	2	0		0		0		0		0		0		0		0		0		4	4	4	3	4	4	4	4	4	4	4	4	4	4	4	4	2	1	1	0	2	1	1	1	1	1	1	1
4394	38	2	1	0		0		0		0		0		0		0		0		0		4	4	4	4	4	4	4	4	4	4	4	4	4	4	4	4	2	1	1	5	2	4	4	1	1	1	1	1
6614	31	2	1	0		0		0		0		0		0		0		0		0		4	4	4	4	4	4	4	4	4	4	3	4	4	4	4	4	2	1	1	16	2	4	4	1	1	4	1	1
3169	59	2	1	0		0		0		0		0		0		0		0		0		4	4	4	4	4	4	4	4	4	4	4	4	4	4	4	4	1	1	1	4	1	1	1	1	1	1	1	1
6449	39	1	2	0		0		0		0		0		0		0		0		0		4	4	4	4	4	4	4	4	4	4	4	4	4	4	4	4	1	1	1	4	2	1	1	1	1	1	1	1
6055	28	2	1	0		0		0		0		0		0		0		0		0		4	4	4	4	4	4	4	4	4	4	4	4	4	4	4	4	1	1	4	0	2	1	1	1	1	1	1	1
3223	33	2	2	0		0		0		0		0		0		0		0		0		4	4	4	4	4	4	4	4	4	4	4	4	4	4	4	4	2	1	4	1	2	1	1	1	1	1	1	1
2007	40	1	1	0		0		0		0		0		0		0		0		0		4	4	4	4	4	4	4	4	4	4	4	4	4	4	4	4	1	1	1	3	1	1	1	1	1	1	1	1
1385	28	2	1	0		0		0		0		0		0		0		0		0		4	4	4	4	4	4	4	4	4	4	4	4	4	4	4	4	2	1	4	3	2	1	4	1	1	1	1	1
1869	41	2	1	0		0		0		0		0		0		0		0		0		4	4	4	4	4	4	4	4	4	4	4	4	4	4	4	4	2	1	1	3	2	1	1	1	1	1	1	1
1411	31	2	1	0		0		0		0		0		0		0		0		0		4	4	4	4	4	4	4	4	4	4	4	4	4	4	4	4	2	1	1	0	2	1	4	1	1	1	1	1
4026	31	1	1	0		0		0		0		0		0		0		0		0		4	4	4	4	4	4	4	4	4	4	4	4	4	4	4	4	2	1	4	0	2	1	1	1	1	1	1	1
5349	30	1	1	0		0		0		0		0		0		0		0		0		4		4	4	4	4	4	4	4	4	4	4	4	4	4	4	1	1	1	3	1	1	1	1	1	1	1	1
6184	32	2	1	0		0		0		0		0		0		0		0		0		4	4	4	4	4	4	4	3	3	4	4	3	4	4	4	3	1	1	3	1	2	1	1	1	1	1	1	1
4591	35	2	1	0		0		0		0		0		0		0		0		0		2	2	2	2	3	3	3	3	3	3	3	3	2	2	2	2	1	1	1	0	2	4	3	3	4	4	4	4
6544	56	2	1	0		0		0		0		0		0		0		0		0		4	3	3	3	3	3	4	4	3	3	4	4	4	4	4	4	3	1	2	6	2	1	1	1	1	1	1	1
3810	44	1	1	0		0		0		0		0		0		0		0		0		4	3	4	4	3	3	3	4	3	4	4	4	4	4	4	3	2	1	4	0	1	1	1	1	1	1	1	1
4191	21	2	1	0		0		0		0		0		0		0		0		0		4	3	3	3	3	4	3	2	3	3	2	3	3	3	2	2	2	1	5	0	2	1	1	1	1	1	1	1
3248	26	2	1	0		0		0		0		0		0		0		0		0		4	3	4	4	4	4	4	3	4	3	3	3	3	3	3	4	2	1	5	0	2	4	4	1	1	1	1	1
1944	18	2	1	0		0		0		0		0		0		0		0		0		3	3	3	3	3	3	3	2	3	3	4	3	3	3	4	3	2	1	1	0	2	1	2	1	2	2	1	1
5663	25	2	1	0		0		0		0		0		0		0		0		0		4	3	3	4	4	3	3	4	3	3	3	3	3	3	3	3	1	1	5	1	2	1	1	1	1	1	1	1
5046	29	2	1	0		0		0		0		0		0		0		0		0		4	3	4	4	4	4	4	3	3	2	2	3	3	4	3	3	2	1	4	1	2	1	1	1	1	1	1	1
5720	30	2	1	0		0		0		0		0		0		0		0		0		4	3	4	4	4	4	3	3	3	3	3	2	3	3	2	2	2	1	3	3	2	1	4	1	1	1	1	1
3143	41	2	1	0		0		0		0		0		0		0		0		0		4	3	4	3	3	3	3	4	4	4	4	4	4	4	4	4	2	1	4	2	2	1	4	1	1	1	1	1
6050	26	2	1	0		0		0		0		0		0		0		0		0		4	3	4	4	4	4	4	4	1	1	2	2	2	2	2	2	2	1	3	0	2	4	4	1	1	4	1	1
5167	28	1	1	0		0		0		0		0		0		0		0		0		4	3	3	4	4	4	3	4	3	4	3	2	3	4	3	3	1	1	4	3	2	4	4	1	1	4	1	1
5644	31	2	1	0		0		0		0		0		0		0		0		0		3	3	2	3	2	2	2	3	4	3	3	3	2	3	3	3	2	2	3	1	2	4	4	1	1	1	1	1
3786	41	1	1	0		0		0		0		0		0		0		0		0		3	2	2	2	3	3	2	3	2	2	2	3	3	3	2	2	2	1	3	3	2	1	4	1	1	1	1	1
4646	38	1	1	1	2	1	2	1	3	1	1	1	3	1	1	1	2	1	1	1	1	2	1	2	2	2	2	2	3	2	2	3	3	3	2	2	2	2	2	4	1	2	1	1	1	1	1	1	1
5305	51	2	1	0		0		0		0		0		0		0		0		0		1	2	2	2	2	2	1	3	2	2	2	3	3	3	2	2	1	1	1	9	1	1	1	1	1	1	1	1
4550	33	1	1	0		0		0		0		0		0		0		0		0		4	3	3	3	3	3	3	4	3	3	3	4	4	4	3	3	2	1	3	2	2	1	1	1	1	1	1	1
3109	31	1	1	0		0		0		0		0		0		0		0		0		4	3	3	3	3	4	3	4	3	3	3	2	3	3	3	2	2	1	1	2	2	1	1	1	1	1	1	1
4502	23	2	1	0		0		0		0		0		0		0		0		0		3	3	4	3	3	3	3	4	3	3	4	4	4	3	3	3	1	1	3	0	2	4	4	1	1	1	1	1
4180	24	1	1	0		0		0		0		0		0		0		0		0		4	3	3	4	3	3	3	3	2	2	2	2	3	3	3	2	2	1	4	0	2	1	1	1	1	1	1	1
4764	30	2	1	0		0		0		0		0		0		0		0		0		4	3	3	3	3	3	4	3	3	4	3	3	4	3	3	3	2	2	4	2	2	4	4	1	1	1	1	1
4324	22	1	1	0		0		0		0		0		0		0		0		0		4	3	3	3	3	4	3	4	3	3	4	4	3	3	3	3	2	2	1	0	2	4	4	4	3	3	3	4
3374	51	1	1	0		0		0		0		0		0		0		0		0		1	2	2	2	2	2	2	4	3	3	3	3	4	3	3	3	2	1	3	5	1	1	1	1	1	1	1	1
5681	43	2	1	0		0		0		0		0		0		0		0		0		1	2	2	1	1	2	2	4	3	3	3	4	4	4	4	3	2	1	3	3	3	4	4	1	1	1	1	1
6542	31	1	1	0		0		0		0		0		0		0		0		0		4	3	3	3	3	3	2	2	2	3	3	3	3	3	4	4	1	1	3	4	2	1	4	1	1		1	1
1644	23	2	1	0		0		0		0		0		0		0		0		0		1	2	2	2	3	2	3	2	2	2	3	3	3	3	3	3	1	1	4	0	1	1	1	1	1	1	1	1
5483	36	2	1	0		0		0		0		0		0		0		0		0		4	3	3	3	3	3	3	2	3	2	3	2	3	2	2	3	2	1	4	4	2	1	1	1	1	1	1	1
4422	22	1	1	0		0		0		0		0		0		0		0		0		4	3	3	3	3	3	4	4	4	4	4	3	3	3	3	2	2	2	4	0	2	4	4	1	1	1	1	1
1960	37	1	1	0		0		0		0		0		0		0		0		0		2	3	3	3	3	3	2	2	3	3	3	3	3	2	2	2	2	2	2	3	2	1	1	1	1	1	1	1
1344	35	1	1	0		0		0		0		0		0		0		0		0		1	2	2	2	2	2	2	1	1	1	1	4	4	1	4	3	2	1	4	0	2	1	4	1	1	1	1	1
2321	18	1	1	0		0		0		0		0		0		0		0		0		4	3	3	3	3	3	3	1	2	2	2	2	4	3	4	4	2	1	1	0	2	2	1	2	2	2	2	2
1195	38	1	1	0		0		0		0		0		0		0		0		0		4	4	4	4	4	4	4	3	4	4	3	3	4	3	3	3	2	1	5	2	2	1	1	1	1	1	1	1
1326	21	1	1	0		0		0		0		0		0		0		0		0		4	3	4	3	3	3	4	3	3	3	4	3	3	4	4	3	1	1	3	1	2	1	1	1	1	1	1	1
1321	31	1	1	0		0		0		0		0		0		0		0		0		4	3	3	4	3	3		4	4	4	4	4	4	4	4	4	1	1	4	1	2	1	1	1	1	1	1	1
4339	24	1	1	0		0		0		0		0		0		0		0		0		4	3	3	3	3	3	3	1	2	2	2	3	2	2	3	4	2	2	3	2	2	1	1	1	1	1	1	1
5000	28	1	1	0		0		0		0		0		0		0		0		0		4	3	3	3	3	3	3	4	4	4	4	4	4	4	4	3	1	2	4	1	2	1	1	1	1	1	1	1
6408	23	1	1	0		0		0		0		0		0		0		0		0		4	3	4	3	3	2	3	1	2	2	2	1	1	2	3	2	2	1	1	2	2	1	1	1	1	1	1	1
5187	27	2	1	0		0		0		0		0		0		0		0		0		1	2	2	2	2	2	1	4	4	4	4	4	4	4	4	4	2	2	4	0	2	1	4	1	1	1	1	1
1409	19	1	1	0		0		0		0		0		0		0		0		0		1	2	2	1	1	1	2	4	3	3	3	4	3	3	4	3	1	1	4	0	2	1	1	1	1	1	1	1
1731	30	2	1	0		0		0		0		0		0		0		0		0		4	3	4	4	3	3	3	3	3	3	4	3	4	4	4	3	2	2	3	1	2	3	3	2	3	3	3	2
3648	34	2	1	0		0		0		0		0		0		0		0		0		1	2	2	2	2	2	2	2	2	1	1	1	1	1	1	1	2	1	3	1	2	4	1	1	1	1	1	1
5896	27	1	1	0		0		0		0		0		0		0		0		0		1	2	2	2	2	3	3	1	2	2	1	1	2	2	3	3	2	2	3	0	2	4	3	3	3	3	2	3
1469	25	2	1	0		0		0		0		0		0		0		0		0		4	4	4	4	4	4	4	4	4	4	4	4	4	4	4	4	1	1	4	1	2	1	1	1	1	1	1	1
2299	24	2	2	0		0		0		0		0		0		0		0		0		4	4	4	4	4	4	4	4	4	4	3	4	4	4	4	4	1	1	4	0	2	4	4	1	1	1	1	1
2718	22	1	1	0		0		0		0		0		0		0		0		0		4	4	4	4	4	4	4	4	4	4	4	4	4	4	4	4	1	1	4	0	2	1	4	1	1	1	1	1
4670	18	1	1	0		0		0		0		0		0		0		0		0		4	4	4	4	4	4	4	4	4	4	4	4	4	4	4	4	1	1	1	0	2	1	1	1	1	1	1	1
3174	20	2	2	0		0		0		0		0		0		0		0		0		4	4	4	4	4	4	4	4	4	4	4	4	4	4	4	4	1	1	1	0	2	1	1	1	1	1	1	1
3715	49	2	1	1	1	0		0		0		0		0		0		0		0		4	4	4	4	4	4	4	4	4	4	4	4	4	4	4	4	1	1	1	1	2	1	1	1	1	1	1	1
1373	34	2	1	0		0		0		0		0		0		0		0		0		4	4	4	4	4	4	4	4	4	4	4	4	4	4	4	4	2	1	4	1	2	1	4	1	1	1	1	1
6308	53	1	1	0		0		0		0		0		0		0		0		0		4	4	4	4	4	4	4	4	4	4	4	4	4	4	4	4	1	1	1	5	1	1	1	1	1	1	1	1
3119	21	2	1	0		0		0		0		0		0		0		0		0		4	4	4	4	4	4	4	4	4	4	4	4	4	4	4	4	2	1	4	0	2	1	1	1	1	1	1	1
3623	25	1	1	0		0		0		0		0		0		0		0		0		4	4	4	4	4	4	4	4	4	4	4	4	4	4	4	4	1	1	1	5	2	1	1	1	1	1	1	1
3061	29	1	1	0		0		0		0		0		0		0		0		0		4	4	4	4	4	4	4	4	4	4	4	4	4	4	4	4	1	1	1	2	2	1	1	1	1	1	1	1
1229	30	1	1	0		0		0		0		0		0		0		0		0		4	4	4	4	4	4	4	4	4	4	4	4	4	4	4	4	1	1	1	2	2	1	1	1	1	1	1	1
2290	32	1	1	0		0		0		0		0		0		0		0		0		4	4	4	4	4	4	4	4	4	4	4	4	4	4	4	4	1	1	1	2	2	1	1	1	1	1	1	1
1990	32	1	1	0		0		0		0		0		0		0		0		0		4	4	4	4	4	4	4	4	4	4	4	4	4	4	4	4	1	1	1	2	2	1	1	1	1	1	1	1
3722	37	2	1	0		0		0		0		0		0		0		0		0		4	4	4	4	4	4	4	4	4	4	4	4	4	4	4	4	1	1	1	3	2	1	4	1	1	1	1	1
6225	23	2	1	0		0		0		0		0		0		0		0		0		4	4	4	4	4	4	4	4	4	4	4	4	4	4	4	4	2	1	4	2	2	1	1	1	1	1	1	1
1892	26	1	1	0		0		0		0		0		0		0		0		0		4	4	4	4	4	4	4	4	4	4	4	4	4	4	4	4	1	1	4	2	2	1	1	1	1	1	1	1
5208	22	2	1	0		0		0		0		0		0		0		0		0		4	4	4	4	4	4	4	4	4	4	4	4	4	4	4	4	1	1	4	0	2	4	4	1	1	1	1	1
3664	26	2	1	0		0		0		0		0		0		0		0		0		4	4	4	4	4	4	4	4	4	4	4	4	4	4	4	4	1	1	4	3	2	1	1	1	1	1	1	1
2499	25	2	1	0		0		0		0		0		0		0		0		0		4	4	4	4	4	4	4	4	4	4	4	4	4	4	4	4	2	1	4	0	2	1	4	1	1	1	1	1
4092	52	1	1	0		0		0		0		0		0		0		0		0		4	4	4	3	4	4	4	4	4	4	3	3	4	4	4	4	1	1	1	2	2	1	1	1	1	1	1	1
2502	31	1	1	0		0		0		0		0		0		0		0		0		4	4	4	4	4	4	4	4	4	4	4	4	4	4	4	4	1	1	1	0	2	1	1	1	1	1	1	1
2855	27	1	1	0		0		0		0		0		0		0		0		0		4	4	4	4	4	4	4	4	4	4	4	4	4	4	4	4	1	1	1	0	2	1	1	1	1	1	1	1
2394	41	1	1	0		0		0		0		0		0		0		0		0		4	4	4	4	4	4	4	4	4	4	4	4	4	4	4	4	1	1	1	2	2	1	1	1	1	1	1	1
3809	28	2	2	0		0		0		0		0		0		0		0		0		4	4	4	4	4	4	4	4	4	4	4	4	4	4	4	4	1	1	4	0	2	1	1	1	1	1	1	1
3461	39	1	1	0		0		0		0		0		0		0		0		0		4	4	4	4	4	4	4	4	4	4	4	4	4	4	4	4	1	1	1	3	2	1	1	1	1	1	1	1
4319	22	1	1	0		0		0		0		0		0		0		0		0		4	4	4	4	4	4	4	4	4	4	4	4	4	4	4	4	1	1	1	1	2	1	1	1	1	1	1	1
5806	27	2	1	0		0		0		0		0		0		0		0		0		4	4	4	4	4	4	4	4	4	4	4	4	4	4	4	4	2	1	4	2	2	1	4	1	1	1	1	1
3277	20	2	1	0		0		0		0		0		0		0		0		0		4	4	4	4	4	4	4	4	4	4	4	4	4	4	4	4	1	1	1	1	2	1	1	1	1	1	1	1
4069	21	2	1	0		0		0		0		0		0		0		0		0		4	4	4	4	4	4	4	4	4	4	4	4	4	4	4	4	1	1	4	0	2	1	1	1	1	1	1	1
5168	36	2	1	0		0		0		0		0		0		0		0		0		4	4	4	4	4	4	4	4	4	4	4	4	4	4	4	4	2	1	1	1	2	4	4	1	1	1	1	1
5914	33	2	1	0		0		0		0		0		0		0		0		0		4	4	4	4	4	4	4	4	4	4	4	4	4	4	4	4	1	1	4	2	2	4	4	1	1	1	1	1
4312	27	2	1	0		0		0		0		0		0		0		0		0		4	4	4	4	4	4	4	4	4	4	4	4	4	4	4	4	2	1	1	0	2	4	4	1	1	1	1	1
1282	34	2	1	0		0		0		0		0		0		0		0		0		4	4	4	4	4	4	4	4	4	4	4	4	4	4	4	4	2	1	1	1	2	1	1	1	1	1	1	1
1194	37	1	1	0		0		0		0		0		0		0		0		0		4	4	4	4	4	4	4	4	4	4	4	4	4	4	4	4	2	1	1	0	2	1	1	1	1	1	1	1
4692	32	1	1	0		0		0		0		0		0		0		0		0		4	3	4	3	3	3	3	1	2	2	2	1	1	1	2	2	2	1	3	0	2	1	1	1	1	1	1	1
2783	24	2	1	0		0		0		0		0		0		0		0		0		4	3	3	3	4	3	4	4	3	4	3	3	3	4	3	3	2	2	3	0	2	1	1	1	1	1	1	1
1083	28	1	1	0		0		0		0		0		0		0		0		0		1	2	1	1	2	3	2	2	2	3	3	3	3	2	2	2	2	2	3	1	2	1	1	1	1	1	1	1
2117	32	1	1	0		0		0		0		0		0		0		0		0		1	2	1	1	1	1	2	2	2	2	1	2	2	3	2	2	2	2	2	1	2	1	1	1	1	1	1	1
5808	38	1	1	0		0		0		0		0		0		0		0		0		4	3	3	3	3	3	4	1	2	2	2	2	1	2	2	2	2	2	4	0	2	1	4	1	1	1	1	1
2953	23	2	1	0		0		0		0		0		0		0		0		0		4	3	4	4	3	3	4	4	3	3	4	4	4	4	3	4	2	2	2	0	2	2	1	1	1	1	1	1
2437	26	2	1	0		0		0		0		0		0		0		0		0		2	3	3	3	3	3	3	1	2	1	1	1	1	1	2	2	2	2	4	0	2	4	4	1	1	1	1	1
2123	36	2	1	0		0		0		0		0		0		0		0		0		4	3	4	3	3	3	3	2	3	3	3	3	2	3	3	3	2	2	1	0	2	4	4	1	1	1	1	1
1488	24	1	1	0		0		0		0		0		0		0		0		0		4	3	4	3	4	3	3	4	3	3	3	3	3	3	2	3	1	1	3	0	2	4	4	1	1	1	1	1
2033	24	1	1	0		0		0		0		0		0		0		0		0		4	3	4	4	3	3	3	1	2	2	2	2	2	2	3	3	2	2	1	1	2	1	1	1	1	1	1	1
4089	27	2	1	0		0		0		0		0		0		0		0		0		4	3	4	4	4	4	4	1	2	1	2	2	2	2	2	3	2	2	3	0	2	4	4	1	1	4	1	1
5115	30	2	1	0		0		0		0		0		0		0		0		0		3	3	3	3	2	3	3	4	3	4	4	4	4	3	3	4	2	1	3	1	2	1	1	1	1	1	1	1
3041	39	1	1	0		0		0		0		0		0		0		0		0		1	2	2	3	2	2	2	3	2	3	3	3	3	3	3	3	2	2	3	4	2	1	1	1	1	1	1	1
4175	47	2	1	0		0		0		0		0		0		0		0		0		1	2	2	1	1	1	1	2	3	1	1	1	1	1	1	1	2	2	4	4	2	4	4	1	1	1	1	1
4266	26	2	1	0		0		0		0		0		0		0		0		0		4	3	4	4	4	4	4	4	4	4	4	4	4	3	3	4	2	2	4	1	2	1	4	1	1	1	1	1
4979	29	2	1	0		0		0		0		0		0		0		0		0		1	2	2	1	2	2	2	2	1	2	2	2	2	2	2	2	2	2	3	1	1	1	1	1	1	1		1
4050	74	2	1	0		0		0		0		0		0		0		0		0		4	3	4	4	4	4	4	3	3	4	3	3	3	3	4	4	2	1	4	6	2	1	4	1	1	1	1	1
6100	24	1	1	0		0		0		0		0		0		0		0		0		4	3	4	3	3	3	3	4	3	3	3	3	3	3	4	3	2	2	4	1	2	4	1	1	1	1	1	1
2520	28	2	1	0		0		0		0		0		0		0		0		0		4	3	4	4	4	4	4	2	3	3	3	3	3	3	3	2	2	2	3	0	2	1	4	1	1	1	1	1
4892	23	1	1	0		0		0		0		0		0		0		0		0		4	3	3	2	3	3	3	4	3	4	3	2	3	3	3	2	2	2	4	2	2	1	1	1	1	1	1	1
6150	40	2	1	0		0		0		0		0		0		0		0		0		4	4	3	3	4	4	4	4	4	4	4	4	4	4	4	4	1	1	1	3	2	1	1	1	1	1	1	1
4858	29	1	1	0		0		0		0		0		0		0		0		0		4	4	4	4	4	4	4	4	4	4	4	4	4	4	4	4	1	1	1	1	2	1	1	1	1	1	1	1
2861	35	2	1	0		0		0		0		0		0		0		0		0		4	4	4	4	4	4	4	4	4	4	4	3	4	3	4	4	2	1	1	1	2	1	1	1	1	1	1	1
1353	42	2	1	0		0		0		0		0		0		0		0		0		4	4	4	4	4	4	4	4	4	4	4	4	4	4	4	4	2	1	1	5	2	4	4	1	1	1	1	1
6474	37	1	1	0		0		0		0		0		0		0		0		0		4	4	4	3	3	3	3	4	4	4	4	4	4	4	4	4	1	1	1	2	2	4	4	1	1	1	1	1
3794	34	2	1	0		0		0		0		0		0		0		0		0		4	4	4	4	4	4	4	4	4	4	4	4	4	4	4	4	2	1	1	1	2	4	1	1	1	1	1	1
1658	32	1	1	0		0		0		0		0		0		0		0		0		4	4	4	4	4	4	4	4	4	4	4	4	4	4	4	4	1	1	4	3	2	1	1	1	1	1	1	1
3971	23	1	1	0		0		0		0		0		0		0		0		0		4	4	4	4	4	4	4	4	4	4	4	4	4	4	4	4	1	1	1	1	2	1	1	1	1	1	1	1
1666	43	2	1	0		0		0		0		0		0		0		0		0		4	4	4	4	4	4	4	4	4	4	4	4	4	4	4	4	2	1	4	4	1	4	4	1	1	1	1	1
1854	34	1	1	0		0		0		0		0		0		0		0		0		4	4	4	3	4	4	4	4	4	4	4	4	4	4	4	4	2	1	1	1	2	1	1	1	1	1	1	1
1416	24	1	1	0		0		0		0		0		0		0		0		0		4	4	4	4	4	4	4	4	4	4	4	4	4	4	4	4	1	1	1	1	2	1	1	1	1	1	1	1
3165	22	1	1	0		0		0		0		0		0		0		0		0		4	4	4	4	4	4	4	4	4	4	4	4	4	4	4	4	1	1	4	1	2	1	1	1	1	1	1	1
2367	20	1	1	0		0		0		0		0		0		0		0		0		4	4	4	4	4	4	4	4	4	4	4	4	4	4	4	4	1	1	1	0	2	1	1	1	1	1	1	1
2160	32	2	1	0		0		0		0		0		0		0		0		0		4	4	4	4	4	4	4	4	4	4	4	4	4	4	4	4	1	1	1	2	2	1	4	1	1	4	1	1
2263	46	1	1	0		0		0		0		0		0		0		0		0		4	4	3	4	4	4	4	4	3	3	3	4	4	4	4	4	1	1	1	6	2	1	1	1	1	1	1	1
3641	19	1	1	0		0		0		0		0		0		0		0		0		4	4	4	4	4	4	4	4	4	4	4	4	4	4	4	4	1	1	1	0	2	1	1	1	1	1	1	1
6186	27	2	1	0		0		0		0		0		0		0		0		0		4	4	4	4	4	4	4	4	4	4	4	4	4	4	4	4	1	1	1	2	2	4	4	1	1	1	1	1
3430	24	1	1	0		0		0		0		0		0		0		0		0		4	4	4	4	4	4	4	4	4	4	4	4	4	4	4	4	1	1	4	1	2	1	4	1	1	1	1	1
6290	22	2	1	0		0		0		0		0		0		0		0		0		4	4	4	4	4	4	4	4	4	4	4	4	4	4	4	4	1	1	4	0	2	4	4	1	1	1	1	1
4489	23	2	1	0		0		0		0		0		0		0		0		0		4	4	4	4	4	4	4	4	4	4	4	4	4	4	4	4	2	1	4	1	2	1	4	1	1	1	1	1
1098	29	1	1	0		0		0		0		0		0		0		0		0		4	4	4	4	4	4	4	4	4	4	4	4	4	4	4	4	1	1	1	0	2	4	4	1	1	1	1	1
1415	30	2	1	0		0		0		0		0		0		0		0		0		4	4	4	4	4	4	4	4	4	4	4	4	4	4	4	4	2	1	1	0	2	4	4	1	4	1	1	1
2304	26	1	1	0		0		0		0		0		0		0		0		0		4	4	4	4	4	4	4	4	4	4	4	4	4	4	4	4	1	1	1	3	2	1	1	1	1	1	1	1
1428	57	1	1	0		0		0		0		0		0		0		0		0		4	4	4	4	4	4	4	4	4	4	4	4	4	4	4	4	2	1	1	5	1	1	1	1	1	1	1	1
3153	46	1	1	0		0		0		0		0		0		0		0		0		4	4	4	4	4	4	4	4	4	4	4	4	4	4	4	4	1	1	1	3	2	1	4	1	1	1	1	1
2997	28	2	1	0		0		0		0		0		0		0		0		0		4	4	4	4	4	4	4	4	4	4	4	4	4	4	4	4	1	1	1	0	2	1	1	1	1	1	1	1
1786	29	1	1	0		0		0		0		0		0		0		0		0		4	4	4	4	4	4	4	4	4	4	4	4	4	4	4	4	2	1	1	2	2	1	1	1	1	1	1	1
5182	37	2	1	0		0		0		0		0		0		0		0		0		4	3	4	3	4	4	3	1	2	1	1	2	2	3	2		2	2	3	5	2	1	2	1	1	1	1	1
4194	32	2	1	0		0		0		0		0		0		0		0		0		4	3	4	4	4	3	3	2	3	3	3	3	2	3	3	3	1	1	3	2	2	1	1	1	1	1	1	1
3508	21	1	1	0		0		0		0		0		0		0		0		0		4	3	3	4	3	3	3	1	2	2	2	2	3	3	2	3	1	1	4	2	2	1	4	1	1	1	1	1
6262	40	1	1	0		0		0		0		0		0		0		0		0		4	3	4	3	3	3	3	2	3	2	2	3	3	3	3	4	1	1	3	1	2	1	1	1	1	1	1	1
2531	23	1	1	0		0		0		0		0		0		0		0		0		4	3	3	3	3	3	3	4	3	3	3	4	4	4	4	3	2		5	0	2	1	1	1	1	1	1	1
3055	29	2	1	0		0		0		0		0		0		0		0		0		4	3	3	3	3	3	3	4	3	3	3	3	3	3	4	3	2	1	4	2	2	1	1	1	1	1	1	1
3870	45	1	1	0		0		0		0		0		0		0		0		0		1	2	1	2	2	2	1	2	3	2	2	3	2	2	3	3	2	1	4	3	2	1	1	1	1	1	1	1
2329	23	1	1	0		0		0		0		0		0		0		0		0		4	3	3	3	4	3	3	4	3	4	3	3	3	3	3	4	1	1	3	2	2	4	4	1	1	4	1	1
3906	23	1	1	0		0		0		0		0		0		0		0		0		4	3	2	3	3	3	3	4	3	4	4	4	3	3	3	3	1	1	3	3	2	1	1	1	1	1	1	1
4641	29	1	1	0		0		0		0		0		0		0		0		0		3	3	3	3	3	3	2	1	2	2	2	2	2	3	3	3	2	2	4	0	2	1	1	1	1	1	1	1
2656	26	2	1	0		0		0		0		0		0		0		0		0		4	3	3	3	4	3	3	4	3	3	3	4	3	3	4	3	2	2	5	3	2	1	1	1	1	1	1	1
4403	23	1	1	0		0		0		0		0		0		0		0		0		4	3	4	3	4	3	3	4	3	3	3	3	3				2	1	4	1	2	1	1	1	1	1	1	1
5184	29	1	1	0		0		0		0		0		0		0		0		0		4	3	4	4	3	3	3	2	2	3	3	3	3	2	2	2	1	1	2	3	2	1	1	1	1	1	1	1
3026	21	2	1	0		0		0		0		0		0		0		0		0		4	3	3	4	3	3	3	4	3	3	4	3	3	4	3	3	2	1	3	0	2	1	4	1	1	1	1	1
2423	27	1	1	0		0		0		0		0		0		0		0		0		4	3	4	4	4	3	3	4	3	3	3	3	4	3	3	3	2	2	4	3	2	4	1	1	1	1	1	1
3772	37	1	1	0		0		0		0		0		0		0		0		0		4	3	4	3	3	3	3	1	2	2	2	1	2	2	2	3	2	1	1	2	2	1	1	1	1	1	1	1
5086	25	2	1	0		0		0		0		0		0		0		0		0		1	2	2	2	2	2	2	1	2	1	2	2	2	2	3	3	2	1	3	0	2	4	4	1	1	1	1	1
1792	22	1	1	0		0		0		0		0		0		0		0		0		4	3	3	3	4	3	3	1	2	2	2	2	3	1	1	1	2	2	4	1	2	1	1	1	1	1	1	1
6274	47	2	1	0		0		0		0		0		0		0		0		0		1	2	1	1	1	1	1	2	1	1	2	2	2	2	2	1	2	1	2	4	2	4	4	1	1	1	1	1
3265	24	1	1	0		0		0		0		0		0		0		0		0		1	2	2	2	2	2	1	1	2	2	1	2	1	1	2	3	2	3	4	0	2	1	1	1	1	1	1	1
2877	21	2	1	0		0		0		0		0		0		0		0		0		4	3	3	3	2	3	3	4	3	4	3	3	2	3	3	3	2	1	4	0	2	1	1	1	1	1	1	1
5874	22	2	1	0		0		0		0		0		0		0		0		0		1	2	2	2	2	1	1	2	2	2	3	3	3	3	2	2	2	2	4	0	2	1	1	1	1	1	1	1
6214	35	2	1	0		0		0		0		0		0		0		0		0		1	2	2	2	2	1	2	2	3	4	4	4	3	3	4	3	2	2	4	3	2	1	1	1	1	1	1	1
2500	26	1	1	0		0		0		0		0		0		0		0		0		4	3	4	3	3	3	3	2	3	3	3	3	3	2	2	2	2	1	4	2	2	1	4	1	1	1	1	1
3032	23	1	1	0		0		0		0		0		0		0		0		0		4	3	4	3	3	3	4	3	3	4	3	3	3	3	4	3	2	1	4	2	2	4	4	1	1	1	1	1
5018	31	2	1	0		0		0		0		0		0		0		0		0		4	3	2	3	3	3	3	3	4	3	3	3	3	3	2	2	2	2	4	2	2	1	1	1	1	1	1	1
6325	41	1	1	0		0		0		0		0		0		0		0		0		4	3	3	3	4	4	4	4	2	3	3	3	3	2	2	3	2	1	4	1	3	1	1	1	1	1	1	1
1710	50	1	1	0		0		0		0		0		0		0		0		0		4	3	2	3	3	3	2	3	2	2	2	3	3	3	4	3	2	2	4	3	2		1	1	1	1	1	1
2320	30	1	1	0		0		0		0		0		0		0		0		0		2	3	4	2	2	2	2	4	4	3	3		4	3	2	3	2	1	4	3	2	1	1	1	1	1	1	1
1678	24	1	1	0		0		0		0		0		0		0		0		0		4	3	3	3	3	3	3	4	3	3	1	1	1	2	2	2	2	1	4	1	2	1	1	1	1	1	1	1
2518	52	1	1	0		0		0		0		0		0		0		0		0		4	3	2	4	3	3	3	4	3	3	2	3	3	3	3	2	2	1	3	4	2	1	1	1	1	1	1	1
3533	27	1	1	0		0		0		0		0		0		0		0		0		2	2	3	3	3	3	3	3	4	4	4	3	3	4	4	4	1	1	3	1	2	1	1	1	1	1	1	1
4197	21	1	1	0		0		0		0		0		0		0		0		0		4	2	3	3	3	3	2	3	3	3	2	3	3	2	2	3	1	1	4	1	2	1	1	1	1	1	1	1
5326	18	1	1	1	2	1	1	1	2	1	2	0		1	2	1	2	1	2	0		4	3	3	3	3	4	3	1	2	2	2	2	2	3	3	3	1	1	3	2	2	1	1	1	1	1	1	1
3204	35	1	1	0		0		0		0		0		0		0		0		0		4	3	3	3	3	3	3	3	3	4	3	3	3	3	4	3	1	1	3	2	2	1	1	1	1	1	1	1
6249	23	1	1	0		0		0		0		0		0		0		0		0		4	3	3	3	4	4	4	3	3	3	3	4	3	3	4	4	1	1	3	1	2	1	1	1	1	1	1	1
4965	34	1	1	0		0		0		0		0		0		0		0		0		4	3	3	3	4	3	3	4		3	3	3	4	3	3	3	2	1	4	3	2	1	4	1	1	1	1	1
5456	32	2	1	0		0		0		0		0		0		0		0		0		4	4	4	4	4	4	4	4	4	4	4	4	4	4	4	4	2	1	1	2	2	4	4	1	1	1	1	1
3781	45	1	1	0		0		0		0		0		0		0		0		0		4	4	4	4	4	4	4	4	4	3	3	4	4	4	4	4	2	1	1	1	2	1	1	1	1	1	1	1
4593	29	2	1	0		0		0		0		0		0		0		0		0		4	4	4	4	4	4	4	4	4	4	4	4	4	4	4	4	1	1	1	1	2	4	4	1	1	1	1	1
2444	31	2	1	0		0		0		0		0		0		0		0		0		4	4	4	4	4	4	4	4	4	4	4	4	4	4	4	4	2	1	1	1	2	1	4	1	1	1	1	1
1298	51	2	1	0		0		0		0		0		0		0		0		0		4	4	4	4	4	4	4	4	4	4	4	4	4	4	4	4	2	1	1	4	1	1	1	1	1	1	1	1
3748	42	2	1	0		0		0		0		0		0		0		0		0		4	4	4	4	4	4	4	4	4	4	4	4	4	4	4	4	1	1	1	5	2	1	1	1	1	1	1	1
5800	42	2	1	0		0		0		0		0		0		0		0		0		4	4	4	4	4	4	4	4	4	4	4	4	4	4	4	4	1	1	1	1	2	1	1	1	1	1	1	1
3974	27	2	1	0		0		0		0		0		0		0		0		0		4	4	4	4	4	4	4	4	4	4	4	4	4	4	4	4	2	1	4	0	2	4	4	1	1	1	1	1
5860	27	2	1	0		0		0		0		0		0		0		0		0		4	4	4	4	4	4	4	4	4	4	4	4	4	4	4	4	1	1	1	0	2	1	1	1	1	1	1	1
5203	23	1	1	0		0		0		0		0		0		0		0		0		4	4	4	4	4	4	4	4	4	4	4	4	4	4	4	4	2	1	4	1	2	1	1	1	1	1	1	1
6533	22	2	2	0		0		0		0		0		0		0		0		0		4	4	4	4	4	4	4	4	4	4	4	4	4	4	4	4	1	1	4	0	2	4	1	1	1	1	1	1
5970	49	2	1	0		0		0		0		0		0		0		0		0		4	4	4	4	4	4	4	4	4	4	4	4	4	4	4	4	1	1	1	1	2	1	4	1	1	1	1	1
1700	24	1	1	0		0		0		0		0		0		0		0		0		4	4	4	4	4	4	4	4	4	4	4	4	4	4	4	4	1	1	1	1	2	1	4	1	1	1	1	1
4373	18	1	1	0		0		0		0		0		0		0		0		0		4	4	4	4	4	4	4	4	4	4	4	4	4	4	4	4	1	1	4	0	2	1	1	1	1	1	1	1
2014	41	1	1	0		0		0		0		0		0		0		0		0		4	4	4	4	4	4	4	4	4	4	4	4	4	4	4	4	1	1	1	4	2	1	1	1	1	1	1	1
4727	23	1	1	0		0		0		0		0		0		0		0		0		4	4	4	4	4	4	4	4	4	4	4	4	4	4	4	4	1	1	1	1	2	4	4	4	4	4	4	4
5165	20	1	1	0		0		0		0		0		0		0		0		0		4	4	4	4	4	4	4	4	4	4	4	4	4	4	4	4	2	1	1	1	2	1	1	1	1	1	1
2382	19	1	1	0		0		0		0		0		0		0		0		0		4	4	4	4	4	4	4	4	4	4	4	4	4	4	4	4	2	2	1	0	2	1	1	1	1	1	1	1
6237	26	2	1	0		0		0		0		0		0		0		0		0		4	4	4	4	4	4	4	4	4	4	4	4	4	4	4	4	1	1	4	1	2	1	1	1	1	1	1	1
4748	35	2	1	0		0		0		0		0		0		0		0		0		4	4	4	4	4	4	4	4	4	4	4	4	4	4	4	4	2	1	1	1	2	4	4	1	1	1	1	1
1262	28	1	1	0		1	1	0		0		0		1	2	0		0		0		4	4	4	4	4	4	4	4	4	4	4	4	4	4	4	4	1	1	1	3	2	1	1	1	1	1	1	1
5878	23	1	1	0		0		0		0		0		0		0		0		0		4	4	4	4	4	4	4	4	4	4	4	4	4	4	4	4	1	1	1	2	2	1	1	1	1	1	1	1
2521	56	2	3	0		0		0		0		0		0		0		0		0		4	4	4	4	4	4	4	4	4	4	4	4	4	4	4	4	1	1	1	9	1	1	1	1	1	1	1	1
5899	24	2	1	0		0		0		0		0		0		0		0		0		4	4	4	4	4	4	4	4	4	4	4	4	4	4	4	4	1	1	1	1	2	4	1	1	1	1	1	1
4096	33	2	1	0		0		0		0		0		0		0		0		0		4	4	4	4	4	4	4	4	4	4	4	4	4	4	4	4	1	1	4	4	2	1	4	1	1	1	1	1
2198	39	2	1	0		0		0		0		0		0		0		0		0		4	4	4	4	4	4	4	4	4	4	4	4	4	4	4	4	2	1	1	2	2	1	1	1	1	1	1	1
5893	21	1	1	0		0		0		0		0		0		0		0		0		4	4	4	4	4	4	4	4	4	4	4	4	4	4	4	4	1	1	4	2	2	4	1	4	1	1	1	1
5437	27	2	1	0		0		0		0		0		0		0		0		0		4	4	4	4	4	4	4	4	4	4	4	4	4	4	4	4	2	1	1	2	2	1	4	1	1	1	1	1
1501	25	1	2	0		0		0		0		0		0		0		0		0		4	4	4	4	4	4	4	4	4	4	4	4	4	4	4	4	2	1	1	2	2	1	1	1	1	1	1	1
5059	21	2	1	0		0		0		0		0		0		0		0		0		4	4	4	4	4	4	4	4	4	4	4	4	4	4	4	4	1	1	4	2	2	4	1	1	1	1	1	1
4461	19	1	1	0		0		0		0		0		0		0		0		0		4	4	4	4	4	4	4	4	4	4	4	4	4	4	4	4	2	1	1	1	2	1	1	1	1	1	1	1
4622	23	2	1	0		0		0		0		0		0		0		0		0		4	4	4	4	4	4	4	4	4	4	4	4	4	4	4	4	1	1	1	0	2	1	1	1	1	1	1	1
1974	50	2	1	0		0		0		0		0		0		0		0		0		4	4	4	4	4	4	4	4	4	4	4	4	4	4	4	4	1	1	4	1	1	1	4	1	1	1	1	1
4883	26	2	1	0		0		0		0		0		0		0		0		0		4	4	4	4	4	4	4	4	4	4	4	4	4	4	4	4	2	1	1	2	2	4	4	1	1	1	1	1
6338	22	1	1	0		0		0		0		0		0		0		0		0		4	4	4	4	4	4	4	4	4	4	4	4	4	4	4	4	1	1	4	0	2	1	1	1	1	1	1	1
5228	18	1	1	0		0		0		0		0		0		0		0		0		4	4	4	4	4	4	4	4	4	4	4	4	4	4	4	4	1	1	3	0	2	1	1	1	1	1	1	1
1419	25	1	1	0		0		0		0		0		0		0		0		0		4	4	4	4	4	4	4	4	4	4	4	4	4	4	4	4	1	1	1	2	2	1	1	1	1	1	1	1
2576	34	2	1	0		0		0		0		0		0		0		0		0		4	4	4	4	4	4	4	4	4	4	3	3	4	4	4	4	2	1	1	4	2	1	4	1	1	1	1	1
1204	27	2	1	0		0		0		0		0		0		0		0		0		4	4	4	4	4	4	4	4	4	4	4	4	4	4	4	4	2	1	4	1	2	1	1	1	1	1	1	1
4218	22	1	1	0		0		0		0		0		0		0		0		0		4	4	4	4	4	4	4	4	4	4	4	4	4	4	4	4	1	1	1	1	2	1	1	1	1	1	1	1
3163	42	2	1	0		0		0		0		0		0		0		0		0		4	4	4	4	4	4	4	4	4	4	4	4	4	4	4	4	2	1	1	0	2	1	1	1	1	1	1	1
1798	21	1	2	0		0		0		0		0		0		0		0		0		4	4	4	4	4	4	4	4	4	4	4	4	4	4	4	4	1	1	4	1	2	1	4	1	1	1	1	1
4812	29	2	1	0		0		0		0		0		0		0		0		0		4	4	4	4	4	4	4	4	4	4	4	4	4	4	4	4	1	1	4	1	2	4	4	1	1	1	1	1
2648	33	1	1	0		0		0		0		0		0		0		0		0		4	3	3	3	4	2	3	3	3	3	2	2	2	2	3	3	2	1	4	1	2	1	4	1	1	1	1	1
5236	39	2	1	0		0		0		0		0		0		0		0		0		3	3	3	4	4	3	3	3	3	3	2	3	2	4	4	4	3	2	5	3	1	4	4	1	1	1	1	1
3878	52	1	1	0		0		0		0		0		0		0		0		0		4	3	3	2	2	3	3	2	2	2	2	3	2	2	2	2	2	1	4	4	2	4	1	1	1	1	1	1
1868	30	2	1	0		0		0		0		0		0		0		0		0		4	4	4	4	4	4	4	3	4	4	4	4	4	3	4	3	1	1	4	1	2	1	1	1	1	1	1	1
2838	44	2	1	0		0		0		0		0		0		0		0		0		3	2	3	3	3	3	2	1	4	4	3	3	3	4	4	4	2	1	4	0	2	4	3	3	4	4	3	3
2494	23	2	1	0		0		0		0		0		0		0		0		0		4	3	4	3	3	3	4	4	3	3	3	4	4	3	4	4	1	1	1	1	2	3	3	1	1	1	1	1
3718	33	2	1	0		0		0		0		0		0		0		0		0		4	3	3	3	3	3	4	3	4	3		4	4	4	3	4	1	1	1	3	2	1	1	1	1	1	1	1
1513	29	2	1	0		0		0		0		0		0		0		0		0		4	3	3	3	2	3	3	4	3	4	3	3	3	3	4	3	2	1	4	1	2	4	4	1	1	1	1	1
4700	38	2	1	0		0		0		0		0		0		0		0		0		4	3	3	3	3	3	3	4	4	4	4	4	4	4	4	3	2	1	4	0	2	1	1	1	1	1	1	1
4154	28	2	1	0		0		0		0		0		0		0		0		0		4	3	4	4	3	3	3	4	3	3	3	3	4	4	3	4	2	2	4	0	2	1	1	1	1	1	1	1
1002	28	1	1	0		0		0		0		0		0		0		0		0		4	3	3	3	3	3	3	2	3	3	3	3	4	4	4	4	2	1	3	1	2	1	1	1	1	1	1	1
3295	23	2	1	0		0		0		0		0		0		0		0		0		4	3	3	3	3	4	3	2	3	3	3	3	3	3	3	3	2	1	1	0	2	1	4	1	1	1	1	1
5587	21	1	1	0		0		0		0		0		0		0		0		0		4	4	4	4	4	4	4	4	4	4	4	4	4	4	3	4	1	1	4	0	2	1	1	1	1	1	1	1
3558	21	1	1	0		0		0		0		0		0		0		0		0		4	4	4	4	4	4	4	3	3	3	4	4	4	3	4	4	1	1	4	1	2	1	1	1	1	1	1	1
3574	39	1	1	0		0		0		0		0		0		0		0		0		4	4	4	4	4	4	4	4	4	4	4	4	4	4	4	4	2	2	4	4	2	1	1	1	1	1	1	1
2072	23	2	1	0		0		0		0		0		0		0		0		0		4	4	4	4	4	4	4	4	4	4	4	4	4	4	4	4	1	1	1	0	2	1	4	1	1	1	1	1
2626	28	2	1	0		0		0		0		0		0		0		0		0		4	4	4	4	4	4	4	4	4	4	4	4	4	4	4	4	1	1	1	1	1	1	1	1	1	1	1	1
5361	27	1	1	0		0		0		0		0		0		0		0		0		4	4	4	4	4	4	4	4	4	4	4	4	4	4	4	4	2	1	1	1	2	1	1	1	1	1	1	1
3286	41	2	1	0		0		0		0		0		0		0		0		0		4	4	4	4	4	4	4	4	4	4	4	4	4	4	4	4	2	1	1	0	2	1	1	1	1	1	1	1
3762	27	1	1	0		0		0		0		0		0		0		0		0		4	4	4	4	4	4	4	4	4	4	4	4	4	4	4	4	1	1	4	0	2	1	1	1	1	1	1	1
3749	25	2	1	0		0		0		0		0		0		0		0		0		4	4	4	4	4	4	4	4	4	4	4	4	4	4	4	4	2	1	1	1	2	1	1	1	1	1	1	1
3048	23	1	1	0		0		0		0		0		0		0		0		0		3	3	4	4	4	4	3	3	3	4	4	4	4	4	3	3	2	2	4	1	2	1	1	1	1	1	1	1
6550	27	2	1	0		0		0		0		0		0		0		0		0		4	4	4	4	4	4	4	3	3	3	3	4	4	4	4	4	2	2	4	0	2	1	4	1	1	1	1	1
4013	47	1	1	0		0		0		0		0		0		0		0		0		3	3	3	1	1	1	1	2	2	2	2	3	3	3	3	3	1	1	4	1	2	1	1	1	1	1	1	1
3485	46	1	2	0		0		0		0		0		0		0		0		0		4	4	4	3	3	3	4	3	4	4	3	3	3	3	3	4	1	1	4	9	1	1	1	1	1	1	1	1
3033	39	1	1	0		0		0		0		0		0		0		0		0		2	2	3	3	3	3	3	4	4	4	4	4	4	4	4	4	1	1	1	1	2	1	1	1	1	1	1	1
4663	43	2	1	0		0		0		0		0		0		0		0		0		3	3	3	3	3	3	3	3	3	3	3	3	3	3	3	3	2	2	4	4	2	1	1	1	1	1	1	1
4167	36	2	1	0		0		0		0		0		0		0		0		0		3	3	3	3	4	4	4	3	3	3	3	3	3	4	4	4	2	2	3	2	2	4	4	1	1	1	1	1
4546	32	2	1	0		0		0		0		0		0		0		0		0		4	4	4	4	4	4	4	4	4	4	4	4	4	4	4	4	1	1	4	2	2	4	1	1	1	1	1	1
3688	42	2	1	0		0		0		0		0		0		0		0		0		4	3	3	3	3	3	3	4	4	4	4	4	4	3	4	4	2	2	4	0	2	1	1	1	1	1	1	1
6051	29	2	1	0		0		0		0		0		0		0		0		0		4	3	3	3	4	3	3	4	3	2	2	2	4	3	3	3	2	1	4	1	2	1	1	1	1	1	1	1
2043	33	2	1	0		0		0		0		0		0		0		0		0		4	3	4	3	3	2	3	4	3	3	4	3	3	3	2	3	2	1	4	1	2	1	1	1	1	1	1	1
5964	35	2	1	0		0		0		0		0		0		0		0		0		4	4	4	4	4	4	4	4	4	4	4	4	4	4	4	4	2	1	1	5	2	4	4	1	1	1	1	1
2613	23	2	1	0		0		0		0		0		0		0		0		0		4	4	4	4	4	4	4	4	4	4	4	4	4	4	4	4	1	1	4	0	2	1	1	1	1	1	1	1
3039	30	2	1	0		0		0		0		0		0		0		0		0		4	4	4	4	4	4	4	4	4	4	4	4	4	4	4	4	1	1	4	2	2	4	4	1	1	1	1	1
2875	47	2	1	0		0		0		0		0		0		0		0		0		4	4	4	4	4	4	4	4	4	4	4	4	4	4	4	4	2	1	4	4	1	1	1	1	1	1	1	1
1702	21	1	2	0		0		0		0		0		0		0		0		0		4	4	4	4	4	4	4	4	4	4	4	4	4	4	4	4	2	1	4	1	2	1	4	1	1	1	1	1
1284	49	2	2	0		0		0		0		0		0		0		0		0		4	4	4	4	4	4	4	4	4	4	4	4	4	4	4	4	2	1	1	4	1	1	1	1	1	1	1	1
2681	21	2	1	0		0		0		0		0		0		0		0		0		4	4	4	4	4	4	4	4	4	4	4	4	4	4	4	4	2	1	1	1	2	4	4	4	1	1	1	1
1923	37	2	1	0		0		0		0		0		0		0		0		0		4	4	4	4	4	4	4	4	4	4	4	4	4	4	4	4	2	1	1	1	2	4	4	1	1	1	1	1
1809	35	2	2	0		0		0		0		0		0		0		0		0		4	4	4	4	4	4	4	4	4	4	4	4	4	4	4	4	2	1	1	3	2	1	4	1	1	1	1	1
5198	27	1	1	0		0		0		0		0		0		0		0		0		4	3	4	3	3	3	3	4	3	4	4	3	3	2	3	3	2	1	4	1	2	1	1	1	1	1	1	1
3285	22	2	1	0		0		0		0		0		0		0		0		0		2	2	4	4	4	4	1	4	4	4	4	2	4	4	2	2	2	1	4	0	2	1	1	1	1	1	1	1
3008	31	2	2	0		0		0		0		0		0		0		0		0		4	4	4	4	4	4	4	4	4	4	4	4		4	4	4	2	1	1	0	2	4	4	1	1	1	1	1
4485	32	2	2	0		0		0		0		0		0		0		0		0		4	4	4	4	4	4	4	4	4	4	4	4	4	4	4	4	2	1	4	3	2	1	1	1	1	1	1	1
6407	30	1	1	0		0		0		0		0		0		0		0		0		4	4	4	4	4	4	4	4	4	4	4	4	4	4	4	4	2	1	1	2	2	1	1	1	1	1	1	1
3735	18	2	1	0		0		0		0		0		0		0		0		0		4	4	4	4	4	4	4	4	4	4	4	4	4	4	4	4	1	1	3	0	2	1	1	1	1	1	1	1
3693	18	1	1	0		0		0		0		0		0		0		0		0		4	4	4	4	4	4	4	4	4	4	4	4	4	4	4	4	1	1	1	1	2	1	1	1	1	1	1	1
2261	23	1	1	0		0		0		0		0		0		0		0		0		4	4	4	4	4	4	4	4	4	4	4	4	4	4	4	4	2	1	4	1	2	1	1	1	1	1	1	1
5975	21	2	1	0		0		0		0		0		0		0		0		0		4	4	4	4	4	4	4	4	4	4	4	4	4	4	4	4	2	1	4	2	2	1	1	1	1	1	1	1
2356	29	2	1	0		0		0		0		0		0		0		0		0		4	4	4	4	4	4	4	4	4	4	4	4	4	4	4	4	2	1	1	1	2	1	4	1	1	1	1	1
6131	22	1	1	0		0		0		0		0		0		0		0		0		4	4	4	4	4	4	4	4	4	4	4	4	4	4	4	4	2	1	1	2	2	1	1	1	1	1	1	1
4379	30	1	1	0		0		0		0		0		0		0		0		0		4	4	4	4	4	4	4	4	4	4	4	4	4	4	4	4	1	1	1	2	2	1	1	1	1	1	1	1
3754	27	1	1	0		0		0		0		0		0		0		0		0		4	4	4	4	4	4	4	4	4	4	4	4	4	4	4	4	1	1	1	3	2	1	1	1	1	1	1	1
1046	33	2	2	0		0		0		0		0		0		0		0		0		4	4	4	4	4	4	4	4	4	4	4	4	4	4	4	4	1	1	1	2	2	4	4	1	1	1	1	1
1587	36	2	2	0		0		0		0		0		0		0		0		0		4	4	4	4	4	4	4	4	4	4	4	4	4	4	4	4	1	1	1	2	2	4	4	1	1	1	1	1
3988	27	1	1	0		0		0		0		0		0		0		0		0		4	4	4	4	4	4	4	4	4	4	4	4	4	4	4	4	1	1	1	2	2	1	1	1	1	1	1	1
2528	36	1	2	0		0		0		0		0		0		0		0		0		4	4	4	4	4	4	4	4	4	4	4	4	4	4	4	4	1	1	4	1	2	1	1	1	1	1	1	1
3472	28	1	1	0		0		0		0		0		0		0		0		0		4	4	4	4	2	2	2	4	4	3	4	4	4	4	3	4	2	1	4	1	2	1	1	1	1	1	1	1
5422	19	1	1	1	2	1	2	1	1	1	2	1	2	1	2	0		0		0		4	3	4	3	3	4	4	4	3	4	3	3	4	4	3	3	1		4	0	2	4	3	3	3	3	4	3
4389	53	1	1	0		0		0		0		0		0		0		0		0		4	3	4	4	3	3	3	4	3	3	4	3	3	4	3	3	2	1	4	0	2	1	1	1	1	1	1	1
2737	26	2	1	0		0		0		0		0		0		0		0		0		4	3	3	4	3	3	3	3	3	4	4	3	3	3	3	3	2	1	4	0	2	4	4	1	1	1	1	1
4658	29	2	1	0		0		0		0		0		0		0		0		0		4	3	4	4	3	3	3	4	3	3	4	3	3	3	2	3	2	1	1	0	2	1	4	1	1	1	1	1
6192	26	2	1	0		0		0		0		0		0		0		0		0		2	3	3	3	3	2	2	4	3	3	3	3	3	4	3	3	2	1	4	1	2	4	4	1	1	1	1	1
1777	24	2	1	0		0		0		0		0		0		0		0		0		4	3	3	3	3	3	4	3	3	3	3	3	2	3	3	3	2	2	4	0	2	3	3	2	3	3	2	2
5673	39	2	1	0		0		0		0		0		0		0		0		0		3	3	3	4	4	4	4	4	4	4	3	3	3	4	4	4	2	1	4	6	2	4	4	1	1	1	1	1
3726	23	1	1	0		0		0		0		0		0		0		0		0		4	3	3	3	3	3	2	4	3	3	3	3	2	3	3	4	2	2	4	3	2	1	1	1	1	1	1	1
4304	26	2	1	0		0		0		0		0		0		0		0		0		4	4	4	4	4	4	4	4	4	4	4	4	4	4	4	4	1	1	1	2	2	1	3	1	1	1	1	1
1497	45	2	1	0		0		0		0		0		0		0		0		0		4	3	3	3	3	4	4	4	4	4	3	4	4	4	4	4	1	1	1	1	2	1	1	1	1	1	1	1
4116	27	2	1	0		0		0		0		0		0		0		0		0		4	4	4	4	4	4	4	4	4	4	4	4	4	4	4	4	2	1	1	0	2	1	1	1	1	1	1	1
2334	37	2	1	0		0		0		0		0		0		0		0		0		4	4	4	4	4	4	4	4	4	4	4	4	4	4	4	4	1	1	4	2	2	1	1	1	1	1	1	1
3136	22	1	1	0		0		0		0		0		0		0		0		0		4	4	4	4	4	4	4	4	4	4	4	4	4	4	4	4	2	1	4	0	2	1	4	1	1	1	1	1
3763	24	1	1	0		0		0		0		0		0		0		0		0		4	4	4	4	4	4	4	4	4	4	4	4	4	4	4	4	1	1	4	1	2	1	1	1	1	1	1	1
2624	26	2	1	0		0		0		0		0		0		0		0		0		4	4	4	4	4	4	4	4	4	4	4	4	4	4	4	4	1	1	4	0	2	4	4	1	1	1	1	1
2248	26	2	2	0		0		0		0		0		0		0		0		0		4	4	4	4	4	4	4	4	4	4	4	4	4	4	4	4	2	1	4	1	2	4	4	1	1	1	1	1
2872	32	1	2	0		0		0		0		0		0		0		0		0		4	4	4	4	4	4	4	4	4	4	4	4	4	4	4	4	1	1	1	3	2	1	1	1	1	1	1	1
2857	49	1	2	0		0		0		0		0		0		0		0		0		4	4	4	4	4	4	4	4	4	4	4	4	4	4	4	4	2	1	4	0	3	1	1	1	1	1	1	1
4885	24	1	1	0		0		0		0		0		0		0		0		0		4	4	4	4	4	4	4	4	4	4	4	4	4	4	4	4	2	1	1	1	2	1	1	1	1	1	1	1
2557	45	2	1	0		0		0		0		0		0		0		0		0		4	3	3	3	4	4	3	3	3	3	4	3	3	4	3	3	2	2	4	5	2	4	1	1	1	1	1	1
6145	26	2	1	0		0		0		0		0		0		0		0		0		4	3	3	4	4	4	4	4	4	4	3	3	4	4	3	3	2	1	4	1	2	1	1	1	1	1	1	1
5898	37	2	1	0		0		0		0		0		0		0		0		0		3	3	4	3	3	3	3	3	4	3	3	3	3	3	4	3	2	2	3	5	2	1	1	1	1	1	1	1
4793	45	1	1	0		0		0		0		0		0		0		0		0		4	3	4	3	3	2	2	1	2	2	2	2	3	4	3	3	2	1	4	2	2	1	1	1	1	1	1	1
3733	23	2	1	0		0		0		0		0		0		0		0		0		4	3	3	3	3	3	2	2	3	3	3	3	3	2	4	3	2	2	4	1	2	4	1	1	1	4	1	1
2588	27	2	1	0		0		0		0		0		0		0		0		0		4	3	3	4	4	4	4	4	3	3	3	4	4	4	4	4	2	1	4	4	2	1	1	1	1	1	1	1
1525	36	1	1	0		0		0		0		0		0		0		0		0		2	3	3	3	3	3	3	4	3	3	4	2	2	2	2	2	2	1	3	2	2	1	1	1	1	1	1	1
3628	41	2	1	0		0		0		0		0		0		0		0		0		4	3	3	3	3	3	4	3	3	3	3	3	3	3	3	3	1	1	3	2	2	1	1	1	1	1	1	1
6029	19	2	1	0		0		0		0		0		0		0		0		0		4	3	3	3	3	4	3	4	3	3	4	3	3	3	3	3	1	1	4	0	2	1	4	1	1	1	1	1
4986	29	2	1	0		0		0		0		0		0		0		0		0		1	2	2	2	2	2	2	1	2	2	2	2	2	3	2	2	2	2	4	2	2	1	4	1	1	1	1	1
1742	40	2	2	0		0		0		0		0		0		0		0		0		3	2	3	3	3	2	3	2	3	3	3	2	2	3	3	3	2	1	3	1	2	1	1	1	1	1	1	1
5832	24	2	2	0		0		0		0		0		0		0		0		0		3	3	4	3	3	4	3	2	3	3	3	3	3	3	3	2	2	2	5	0	2	1	4	1	1	1	1	1
1619	42	2	1	0		0		0		0		0		0		0		0		0		4	3	3	3	3	3	3	3	3	2	2	3	3	3	3	3	2	2	4	2	2	4	4	1	1	1	1	1
3406	22	1	1	0		0		0		0		0		0		0		0		0		3	3	4	4	4	3	3	4	4	4	4	3	3	4	4	4	1	1	4	0	2	1	4	1	1	1	1	1
5196	28	2	1	0		0		0		0		0		0		0		0		0		4	3	3	4	3	3	3	4	3	3	3	4	3	2	3	2	2	1	4	3	2	1	1	1	1	1	1	1
3082	20	1	1	0		0		0		0		0		0		0		0		0		3	3	4	3	3	4	4	3	3	3	3	3	4	4	4	4	1		4	0	2	1	4	1	1	1	1	1
5295	21	2	1	0		0		0		0		0		0		0		0		0		3	3	3	3	3	2	2	3	3	3	3	3	3	4	4	4	2	1	3	0	2	1	4	1	1	1	1	1
1457	37	2	1	0		0		0		0		0		0		0		0		0		4	4	4	4	4	4	4	4	4	4	4	4	4	4	4	4	1	1	1	2	2	1	1	1	1	1	1	1
5815	23	1	1	0		0		0		0		0		0		0		0		0		4	4	4	4	4	4	4	4	4	4	4	4	4	4	4	4	1	1	4	0	2	1	1	1	1	1	1	1
2295	25	1	1	0		0		0		0		0		0		0		0		0		4	4	4	4	4	4	4	4	4	4	4	4	4	4	4	4	1	1	1	0	2	1	1	1	1	1	1	1
5978	25	2	1	0		0		0		0		0		0		0		0		0		2	2	2	2	2	2	3	3	3	3	3	3	3	3	3	4	2	2	3	0	2	4	1	1	1	1	1	1
3373	38	1	1	0		0		0		0		0		0		0		0		0		3	3	3	3	3	3	4	3	3	3	3	3	3	4	4	4	2	1	3	2	2	1	4	1	1	1	1	1
1191	23	2	1	0		0		0		0		0		0		0		0		0		3	3	3	3	3	3	4	3	3	3	3	3	3	3	4	4	1	1	3	0	2	4	4	1	1	1	1	1
6261	36	2	1	0		0		0		0		0		0		0		0		0		3	3	3	3	3	4	4	3	3	3	3	3	4	4	4	4	2	2	4	2	2	4	4	1	1	1	1	1
3832	24	1	1	0		0		0		0		0		0		0		0		0		3	3	3	3	3	4	4	4	4	4	4	4	4	4	4	4	1	1	4	0	2	1	4	1	1	1	1	1
4311	28	2	1	0		0		0		0		0		0		0		0		0		3	3	3	3	3	3	3	4	4	4	4	4	4	4	4	4	2	2	4	1	2	1	4	1	1	1	1	1
5377	31	2	1	0		0		0		0		0		0		0		0		0		3	3	3	4	4	4	4	3	4	4	4	3	3	3	4	4	1	1	3	4	2	1	1	1	1	1	1	1
2466	24	2	1	0		0		0		0		0		0		0		0		0		4	4	4	4	4	4	4	4	4	4	4	4	4	4	4	4	1	1	4	1	2	1	1	1	1	1	1	1
5986	32	1	1	0		0		0		0		0		0		0		0		0		4	4	4	4	4	4	4	4	4	4	4	4	4	4	4	4	1	1	1	0	2	1	1	1	1	1	1	1
5787	25	1	1	0		0		0		0		0		0		0		0		0		4	4	4	4	4	4	4	4	4	4	4	4	4	4	4	4	1	1	1	2	2	1	1	1	1	1	1	1
4608	30	2	1	0		0		0		0		0		0		0		0		0		4	4	3	3	3	4	4	4	4	4	4	4	4	4	4	4	2	1	4	2	2	4	4	1	1	1	1	1
6243	39	2	1	0		0		0		0		0		0		0		0		0		4	4	4	4	4	4	4	4	4	4	4	4	4	4	4	4	2	1	1	3	2	4	4	1	1	1	1	1
3132	19	1	1	0		0		0		0		0		0		0		0		0		4	4	4	4	4	4	4	4	4	4	4	4	4	4	4	4	1	1	4	0	2	1	1	1	1	1	1	1
5563	32	2	1	0		0		0		0		0		0		0		0		0		4	4	4	4	4	4	4	4	3	3	4	4	4	4	4	4	1	1	1	2	2	4	1	1	1	1	1	1
3518	18	1	1	0		0		0		0		0		0		0		0		0		4	4	4	4	4	4	4	4	4	4	4	4	4	4	4	4	1	1	4	0	2	1	1	1	1	1	1	1
3160	24	2	1	0		0		0		0		0		0		0		0		0		4	4	4	4	4	4	4	4	4	4	4	4	4	4	4	4	1	1	1	0	2	4	4	1	1	1	1	1
6291	26	1	1	0		0		0		0		0		0		0		0		0		4	4	4	4	4	4	4	4	4	4	4	4	4	4	4	4	2	1	4	0	2	1	1	1	1	1	1	1
6314	51	2	1	0		0		0		0		0		0		0		0		0		4	4	4	4	4	4	4	4	4	4	4	4	4	4	4	4	2	1	1	7	1	1	1	1	1	1	1	1
4325	26	1	1	0		0		0		0		0		0		0		0		0		4	4	4	4	4	4	4	4	4	4	4	4	4	4	4	4	2	1	1	1	2	1	4	1	1	1	1	1
5155	32	1	2	0		0		0		0		0		0		0		0		0		4	4	4	4	4	4	4	4	4	4	4	2	4	4	4	4	2	1	4	1	1	1	4	1	1	1	1	1
4286	19	1	1	0		0		0		0		0		0		0		0		0		4	4	4	4	4	4	4	4	4	4	4	4	4	4	4	4	1	1	4	0	2	1	1	1	1	1	1	1
2448	27	2	1	0		0		0		0		0		0		0		0		0		4	4	4	4	4	4	4	4	4	4	4	4	4	4	4	4	2	1	1	0	2	1	1	1	1	1	1	1
4400	65	2	1	0		0		0		0		0		0		0		0		0		4	4	4	4	4	4	4	4	4	4	4	4	4	4	4	4	1	1	1	2	1	1	1	1	1	1	1	1
1451	49	2	2	0		0		0		0		0		0		0		0		0		4	4	4	4	4	4	4	4	4	4	4	4	4	4	4	4	2	1	1	5	1	1	1	1	1	1	1	1
1795	26	2	1	1	2	1	1	1	1	1	2	1	3	1	1	1	2	1	2	1	2	4	3	3	3	3	3	3	3	3	3	2	3	3	3	3	3	2	1	3	1	2	1	4	1	1	1	1	1
2286	29	2	1	0		0		0		0		0		0		0		0		0		4	3	3	3	3	3	3	3	3	4	3	3	3	3	3	3	1	1	4	0	2	1	1	1	1	1	1	1
4336	32	2	1	0		0		0		0		0		0		0		0		0		4	3	3	3	3	4	4	3	3	2	2	2	2	3	3	4	2	1	3	1	2	4	4	1	1	1	1	1
3891	25	1	1	0		0		0		0		0		0		0		0		0		4	4	3	3	3	3	3	4	3	3	4	3	3	3	2	2	1	1	1	1	2	1	1	1	1	1	1	1
4029	33	2	1	0		0		0		0		0		0		0		0		0		4	3	3	3	3	3	3	4	3	3	4	4	4	3	3	3	2	1	3	3	2	1	4	1	1	1	1	1
6376	18	2	1	0		0		0		0		0		0		0		0		0		3	3	4	3	3	3	3	2	3	3	3	3	3	3	3	2	1	2	4	0	2	1	1	1	1	1	1	1
2639	58	1	1	0		0		0		0		0		0		0		0		0		4	3	3	3	3	3	3	4	3	4	3	3	3	3	3	3	1	1	4	2	1	1	1	1	1	1	1	1
5987	26	1	1	0		0		0		0		0		0		0		0		0		4	3	3	3	3	4	3	4	3	4	3	3	3	4	3	3	1	1	4	1	2	1	1	1	1	1	1	1
6123	35	1	1	0		0		0		0		0		0		0		0		0		4	3	3	3	3	4	4	3	3	3	3	4	3	3	4	3	2	2	3	3	2	1	1	1	1	1	1	1
4087	31	1	1	0		0		0		0		0		0		0		0		0		4	3	3	3	3	3	3	4	3	3	3	3	3	3	4	3	2	1	1	1	2	3	1	1	1	1	1	1
2430	24	1	1	0		0		0		0		0		0		0		0		0		3	3	3	4	4	4	4	4	4	4	4	4	4	4	4	4	1	1	4	2	2	4	4	1	1	1	1	1
4103	28	1	1	0		0		0		0		0		0		0		0		0		4	3	3	4	4	3	3	3	3	3	3	4	4	4	3	3	2	1	4	3	2	1	1	1	1	1	1	1
6233	32	2	1	0		0		0		0		0		0		0		0		0		4	3	3	3	3	3	3	2	3	3	3	2	2	2	2	2	2	1	2	0	2	4	4	1	1	1	1	1
4722	22	1	1	0		0		0		0		0		0		0		0		0		4	3	3	3	3	3	3	4	4	4	4	4	3	3	3	3	1	1	4	1	2	1	1	1	1	1	1	1
2649	29	2	1	0		0		0		0		0		0		0		0		0		4	3	3	4	4	4	3	4	3	3	3	3	3	4	3	3	1	1	3	3	2	1	1	1	1
2986	25	2	1	0		0		0		0		0		0		0		0		0		4	4	3	3	3	3	3	4	4	4	3	3	3	3	4	4	1	1	5	0	2	1	1	1	1	1	1	1
5317	27	2	1	0		0		0		0		0		0		0		0		0		4	3	3	3	4	4	4	3	3	3	4	4	4	4	4	4	1	1	4	0	2	1	1	1	1	1	1	1
3607	26	1	1	0		0		0		0		0		0		0		0		0		3	4	4	4	4	4	4	3	3	3	4	4	4	3	3	3	1	1	4	1	2	1	1	1	1	1	1	1
5844	50	2	1	0		0		0		0		0		0		0		0		0		3	3		2	2	3	3	3	2	2		3	2	2	2	2	1	1	4	3	2	1	1	1	1	1	1	1
1607	33	2	1	0		0		0		0		0		0		0		0		0		4	4	4		4	3	3	4	4	4	4	3	3	3	3	4	1	1	3	1	2	4	1	1	1	4	1	1
4600	25	1	1	0		0		0		0		0		0		0		0		0		4	3	3	3	3	3	4	4	4	3	3	3	2	2	3	3	2	1	1	2	2	1	1	1	1	1	1	1
5180	36	2	1	0		0		0		0		0		0		0		0		0		4	3	3	3	3	4	4	3	3	3	3	4	3	3	3	3	1	1	4	2	2	1	4	1	1	1	1	1
1748	32	1	1	0		0		0		0		0		0		0		0		0		4	3	3	3	3	3	3	4	3	3	3	3	4	3	3	3	2	1	4	0	2	1	1	1	1	1	1	1
3576	26	1	1	0		0		0		0		0		0		0		0		0		4	4	4	4	4	4	4	4	4	4	4	4	4	4	4	4	1	1	5	1	2	1	4	1	1	1	1	1
1061	30	2	1	0		0		0		0		0		0		0		0		0		3	4	4	4	4	3	3	3	3	3	4	4	4	4	4	4	2	2	4	0	2	4	4	1	1	1	1	1
5956	37	2	1	0		0		0		0		0		0		0		0		0		4	3	3	3	4	3	3	2	2	2	3	3	3	2	3	3	2	1	3	2	2	1	1	1	1	1	1	1
5982	18	2	1	0		0		0		0		0		0		0		0		0		4	4	4	4	4	4	4	4	4	4		4	4	4	4	4	1	1	1	0	2	1	1	1	1	1	1	1
1565	40	1	1	0		0		0		0		0		0		0		0		0		3	3	3	3	3	3	4	4	4	4	4		3	3	3	3	2	2	1	0	2	1	1	1	1	1	1	1
4054	31	1	1	0		0		0		0		0		0		0		0		0		4	3	3	4	3	3	3	4	4	4	4	3	3	4	4	4	2	1	4	1	2	1	1	1	1	1	1	1
3546	33	1	1	0		0		0		0		0		1	2	1	1	1	3	0		4	3	3	4	4	4	4	4	4	4	4	4	4	4	4	4	2	1	4	4	2	1	1	1	1		1	1
4642	27	1	1	0		0		0		0		0		0		0		0		0		4	3	3	3	3	3	3	4	4	3	3	3	3	3	4	4	2	2	4	1	2	1	1	1	1	1	1	1
5961	33	1	1	0		0		0		0		0		0		0		0		0		4	3	3	3	3	3	3	4	4	4	4	4	4	4	4	4	1	1	3	4	2	1	1	1	1	1	1	1
1085	36	1	1	0		0		0		0		0		0		0		0		0		4	4	3	3	3	3	3	4	4	4	4	4	4	4	4	4	1	1	3	2	2	4	1	1	1	1	1	1
3519	34	1	1	0		0		0		0		0		0		0		0		0		3	4	4	4	4	4	4	4	3	3	3	3	3	4	4	4	2	2	3	2	2	1	3	1	1	1	1	1
3939	20	1	1	0		0		0		0		0		0		0		0		0		4	4	4	4	4	4	4	3	3	3	4	4	4	3	3	3	1	1	3	1	2	1	1	1	1	1	1	1
3067	23	1	1	0		0		0		0		0		0		0		0		0		4	3	3	3	3	4	4	3	3	3	3	4	4	4	4	3	1	1	5	0	2	1	1	1	1	1	1	1
2136	23	1	1	0		0		0		0		0		0		0		0		0		4	3	3	3	4	4	4	4	4	4	3	3	3	3	4	4	1	1	3	2	2	1	1	1	1	1	1	1
3429	29	1	1	0		0		0		0		0		0		0		0		0		4	4	4	4	4	4	4	3	3	3	3	3	3	3	4	4	2	1	1	1	2	1	1	1	1	1	1	1
2039	25	1	2	0		0		0		0		0		0		0		0		0		4	4	4	3	3	3	3	3	3	3	4	3	3	4	4	4	2	1	1	2	2	1	1	1	1	1	1	1
4326	21	2	1	0		0		0		0		0		0		0		0		0		4	4	4	4	4	4	4	4	4	2	2	4	4	4	4	4	1	1	4	0	2	1	1	1	1	1	1	1
6294	30	2	2	0		0		0		0		0		0		0		0		0		4	4	4	4	4	4	4	4	4	4	4	4	4	4	4	4	1	1	4	0	2	4	4	1	1	1	1	1
4017	27	1	2	0		0		0		0		0		0		0		0		0		4	4	4	4	4	4	4	4	4	4	4	4	4	4	4	4	2	1	1	3	1	1	1	1	1	1	1	1
1071	23	2	2	0		0		0		0		0		0		0		0		0		4	4	4	4	4	4	4	4	4	4	4	4	4	4	4	4	2	1	1		1	1	1	1	1	1	1	1
3630	19	2	1	0		0		0		0		0		0		0		0		0		4	4	4	4	4	4	4	4	4	4	4	4	4	4	4	4	1	1	1	0	2	4	4	1	1	4	1	1
6074	27	2	2	0		0		0		0		0		0		0		0		0		4	4	4	4	4	4	4	4	4	4	4	4	4	4	4	4	1	1	4	0	2	1	1	1	1	1	1	1
3315	20	1	2	0		0		0		0		0		0		0		0		0		4	4	4	4	4	4	4	4	3	3	4	4	4	4	4	4	2	1	1	8	2	4	4	1	1	1	1	1
5240	20	1	1	0		0		0		0		0		0		0		0		0		3	3	3	3	3	3	3	4	4	4	4	4	4	4	4	4	1	1	4	0	2	1	1	1	1	1	1	1
2135	25	2	1	0		0		0		0		0		0		0		0		0		4	4	4	4	4	4	4	4	4	4	4	4	4	4	4	4	1	1	4	0	2	1	1	1	1	1	1	1
6179	23	2	1	0		0		0		0		0		0		0		0		0		4	4	4	4	4	4	4	4	4	4	4	4	4	4	4	4	1	1	1	2	2	1	1	1	1	1	1	1
1985	23	2	1	0		0		0		0		0		0		0		0		0		4	4	4	4	4	4	4	4	4	4	4	4	4	4	4	4	2	1	1	1	2	1	1	1	1	1	1	1
5008	29	2	1	0		0		0		0		0		0		0		0		0		4	4	4	4	4	4	4	4	4	4	4	3	4	4	3	4	1	1	1	0	2	4	4	1	1	1	1	1
4454	33	1	1	0		0		0		0		0		0		0		0		0		4	4	4	4	4	4	4	4	4	4	4	4	4	4	4	4	2	1	1	1	2	1	1	1	1	1	1	1
5280	24	2	1	0		0		0		0		0		0		0		0		0		4	4	4	4	4	4	4	4	4	4	4	4	4	4	4	4	1	1	4	1	2	1	1	1	1	1	1	1
2545	18	1	1	0		0		0		0		0		0		0		0		0		4	4	4	4	4	4	4	4	4	4	4	4	4	4	4	4	2	1	1	2	2	1	1	1	1	1	1	1
3547	36	2	2	0		0		0		0		0		0		0		0		0		4	4	4	4	4	4	4	4	4	4	4	4	4	4	4	4	2	1	1	8	2	4	4	4	1	1	1	1
1155	26	2	1	0		0		0		0		0		0		0		0		0		4	4	4	4	4	4	4	4	4	4	4	4	4	4	4	4	2	1	1	1	2	1	1	1	1	1	1	1
2259	25	1	1	0		0		0		0		0		0		0		0		0		4	3	3	3	3	3	3	4	4	4	3	3	3	3	3	3	2	1	1	0	2	1	3	1	1	1	1	1
5316	32	2	1	0		0		0		0		0		0		0		0		0		4	3	3	3	3	3	3	2	2	2	2	2	2	2	3	3	2	2	2	1	2	4	4	1	1	1	1	1
2353	29	1	1	0		0		0		0		0		0		0		0		0		4	4	4		4	4	4	4	4	4	4	4	4	4	4	4	2	2	3	1	2	1	1	1	1	1	1	1
2802	31	1	1	0		0		0		0		0		0		0		0		0		4	4	3	3	3		3	4	4	4	4	4	4	4	4	3	2	2	3	2	2	4	4	1	1	1	1	1
5103	25	1	1	0		0		0		0		0		0		0		0		0		4	3	3	3	3	3	3	3	3	3	3	3	3	4	3	3	2	1	1	1	2	1	1	1	1	1	1	1
4483	43	2	1	0		0		0		0		0		0		0		0		0		4	4	3	3	3	4	4	3	3	3	3	4	4	4	3	3	2	2	3	2	2	2	4	1	1	1	1	1
5737	22	2	1	0		0		0		0		0		0		0		0		0		4	4	3	3	4	4	4	3	3	4	4	3	3	4	4	3	2	1	3	0	2	1	4	1	1	1	1	1
2408	54	1	1	0		0		0		0		0		0		0		0		0		4	3	3	3	3	3	3	4	4	4	4	4	3	3	3	3	2	1	2	1	2	1	1	1	1	1	1	1
5371	29	2	1	0		0		0		0		0		0		0		0		0		3	3	3	4	4	4	4	4	4	4	4	4	4	4	3	3	2	1	1	0	2	1	1	1	1	1	1	1
3696	25	1	1	0		0		0		0		0		0		0		0		0		3	3	3	3	3	3	3	4	4	4	3	3	3	3	4	4	2	1	3	1	2	1	1	1	1	1	1	1
3154	29	2	1	0		0		0		0		0		0		0		0		0		4	4	4	4	4	4	4	3	3	3	4	4	4	4	4	4	2	2	3	0	2	4	2	1	1	4	1	1
1160	40	2	1	0		0		0		0		0		0		0		0		0		4	3	3	3	3	3	3	4	4	4	4	4	4	3	3	3	2	2	3	2	2	1	4	1	1	1	1	1
6406	57	1	1	0		0		0		0		0		0		0		0		0		4	3	4	3	3	3	3	2	2	2	2	1	1	2	2	2	2	2	3	4	2	1	4	1	1	1	1	1
6090	34	2	1	0		0		0		0		0		0		0		0		0		4	3	3	4	4	4		4	4	4	3	3	3	4	4	4	2	1	3	2	2	1	1	1	1	3	1	1
1519	35	2	1	0		0		0		0		0		0		0		0		0		4	3	3	3	3	3	4	4	3	3	3	4	3	4	4	3	2	1	1	0	2	1	1	1	1	1	1	1
2991	22	2	1	0		0		0		0		0		0		0		0		0		3	4	3	4	4	4	4	4	4	3	3	3	3	4	4	4	1	2	2	0	2	4	4	1	1	4	1	1
2060	41	2	1	0		0		0		0		0		0		0		0		0		4	3	3	3	3	4	4	4	3	3	3	3	3	4	4	4	2	1	1	4	2	4	1	1	1	1	1	1
5372	31	1	1	0		0		0		0		0		0		0		0		0		4	3	4	4	3	3	3	4	4	4	4	3	3	3	4	3	2	1	3	9	2	1	1	1	1	1	1	1
1059	25	1	1	0		0		0		0		0		0		0		0		0		4	3	3	3	3	3	3	4	4	3	3	2	2	2	1	3	2	2	3	2	2	1	4	1	1	1	1	1
1006	26	2	1	0		0		0		0		0		0		0		0		0		4	3	3	3	3	3	3	4	4	4	3	3	3	3	3	3	2	1	3	0	2	4	4	1	1	1	1	1
3287	38	2	1	0		0		0		0		0		0		0		0		0		4	4	4	4	4	4	4	3	3	4	4	4	4	4	4	4	2	2	3	6	2	1	4	1	1	1	1	1
6526	27	1	1	0		0		0		0		0		0		0		0		0		4	4	4	4	3	3	3	4	3	3	3	3	3	3	4	4	2	2	3	0	2	1	1	1	1	1	1	1
1166	44	1	2	0		0		1	2	0		0		0		0		0		0		3	3	3	3	3	4	3	3	3	2	1	3	4	4	4	4	1	1	1	2	2	1	1	1	1	1	1	1
4695	35	1	2	0		0		0		0		0		0		0		0		0		4	4	4	4	4	4	4	4	4	4	4	4	4	4	4	4	1	1	4	2	2	1	1	1	1	1	1	1
4260	28	1	1	0		0		0		0		0		0		0		0		0		4	4	4	4	4	4	4	4	4	4	4	4	4	4	4	4	1	1	1	4	2	1	1	1	1	1	1
4328	48	2	1	0		0		0		0		0		0		0		0		0		4	3	3	3	4	4	4	4	3	3	3	3	4	4	4	4	2	1	1	4	1	1	1	1	1	1	1	1
5499	31	1	2	0		0		0		0		0		0		0		0		0		4	4	4	4	4	4	4	4	4	4	4	4	4	4	4	4	1	1	1	2	2	1	1	1	1	1	1	1
6485	31	1	1	0		1	1	0		0		1	2	0		0		0		0		4	4	4	4	4	4	4	4	4	4	4	4	4	4	4	4	1	1	1	3	2	1	1	1	1	1	1	1
3704	26	1	1	0		0		0		0		0		0		0		0		0		4	4	4	4	4	4	4	4	4	4	4	4	4	4	4	4	1	1	4	1	2	1	1	1	1	1	1	1
3627	40	2	2	0		0		0		0		0		0		0		0		0		4	4	4	4	4	4	4	4	4	4	4	4	4	4	4	4	1	1	1	2	2	4	4	1	1	4	1	1
1561	41	2	1	0		0		0		0		0		0		0		0		0		4	3	3	3	3	3	3	4	4	4	4	4	4	4	4	4	2	1	3	2	2	1	1	1	1	1	1	1
2400	43	1	1	0		0		0		0		0		0		0		0		0		4	4	3	3	3	3	3	4	4	4	4	4	3	3	3	3	2	2	3	3	2	1	1	1	1	1	1	1
4937	36	2	1	0		0		0		0		0		0		0		0		0		4	4	4	4	4	4	4	4	4	4	4	4	3	3	3	3	2	1	3	1	2	4	4	1	1	4	1	1
4313	38	2	1	0		0		0		0		0		0		0		0		0		4	4	4	3	3	3	3	4	4	4	4	4	4	4	4	4	2	2	3	0	2	1	4	1	1	1	1	1
1827	31	1	1	0		0		0		0		0		0		0		0		0		4	4	4	4	4	4	4	4	4	4	4	4	4	4	4	4	1	1	3	1	2	1	1	1	1	1	1	1
6487	27	2	1	0		0		0		0		0		0		0		0		0		4	4	4	4	4	4	4	3	3	3	4	4	3	3	3	4	2	2	3	5	2	1	1	1	1	1	1	1
3397	26	1	1	0		0		0		0		0		0		0		0		0		4	3	3	4	4	4	3	4	3	3	3	4	4	4	4	4	2	1	3	2	2	1	1	1	1	1	1	1
6063	22	1	1	0		0		0		0		0		0		0		0		0		4	4	4	4	4	4	4	3	3	3	3	4	4	4	3	3	2	1	4	1	2	1	1	1	1	1	1	1
1732	44	1	1	0		0		0		0		0		0		0		0		0		4	3	3	3	3	3	3	4	4	3	3	3	3	4	4	3	2	1	3	2	2	1	1	1	1	1	1	1
4914	35	2	1	0		0		0		0		0		0		0		0		0		4	3	3	4	4	4	4	4	3	3	3	4	4	3	3	3	2	2	3	2	2	1	1	1	1	1	1	1
6445	30	2	1	0		0		0		0		0		0		0		0		0		4	3	3	3	3	3	4	3	3	3	3	3	3	3	4	3	1	1	3	0	2	3	4	1	1	3	3	1
1590	36	2	1	0		0		0		0		0		0		0		0		0		4	3	3	3	3	3	3	4	4	3	3	3	3	3	3	3	2	2	3	0	2	1	1	1	1	1	1	1
3087	39	2	1	0		0		0		0		0		0		0		0		0		4	3	3	3	3	3	3	4	3	3	3	4	4	4	3	3	2	1	3	4	2	1	4	1	1	1	1	1
6617	31	2	1	0		0		0		0		0		0		0		0		0		4	4	4	4	4	4	4	4	4	4	4	4	4	4	4	4	1	1	3	2	2	1	4	1	1	1	1	1
2006	37	2	1	0		0		0		0		0		0		0		0		0		4	4	4	4	4	4	4	4	4	4	4	4	4	4	4	4	2	2	3	2	2	4	4	1	1	1	1	1
2098	56	2	1	0		0		0		0		0		0		0		0		0		4	3	3	4	4	4	4	4	3	3	3	3	3	4	4	4	2	2	3	3	2	4	3	1	1	1	1	1
2275	45	2	1	0		0		0		0		0		0		0		0		0		4	3	3	3	3	3	4	4	4	4	4	4	4	3	3	3	2	2	1	2	2	4	4	1	1	1	1	1
2319	25	1	1	0		0		0		0		0		0		0		0		0		4	4	4	3	3	2	2	3	3	3	2	3	3	3	3	3	2	2	1	0	2	1	1	1	1	1	1	1
5946	27	2	1	0		0		0		0		0		0		0		0		0		4	3	3	3	3	3	4	4	4	3	3	3	4	4	4	4	2	1	3	1	2	4	4	1	1	3	1	1
3579	34	2	1	0		0		0		0		0		0		0		0		0		4	4	4	4	4	4	4	3	3	3	3	3	3	3	3	3	2	2	3	3	2	1	4	1	1	1	1	1
3871	27	1	1	0		0		0		0		0		0		0		0		0		4	3	3	3	3	4	4	3	3	4	4	4	4	3	3	3	2	1	3	2	2	1	1	1	1	1	1	1
6190	26	2	1	0		0		0		0		0		0		0		0		0		4	4	4	4	4	4	4	3	3	3	3	3	3	3	4	4	2	1	3	0	2	4	4	1	1	1	1	1
3458	30	2	1	0		0		0		0		0		0		0		0		0		4	3	3	4	4	4	4	3	3	3	4	4	4	4	4	4	2	1	1	0	2	1	1	1	1	1	1	1
2417	30	2	2	0		1	2	0		0		0		0		0		0		0		4	4	4	3	4	4	4	4	4	4	4	4	4	4	4	4	1	1	1	0	2	4	1	1	1	1	1	1
5469	32	2	1	0		0		0		0		0		0		0		0		0		4	4	4	4	4	4	4	4	4	4	4	4	4	4	4	4	2	2	1	1	2	4	4	1	1	1	1	1
5941	39	1	1	0		0		0		0		1	2	0		0		0		0		4	4	4	4	4	4	4	4	4	4	4	4	4	4	4	4	1	1	1	4	2	1	1	1	1	1	1	1
5592	47	2	2	0		0		0		0		0		0		0		0		0		4	4	4	4	4	4	4	4	4	4	4	4	4	4	4	4	2	1	1	2	2	4	4	1	1	1	1	1
6502	54	2	1	0		0		1	2	0		0		0		0		0		0		4	4	4	4	4	4	4	4	4	4	4	4	4	4	4	4	2	1	1	8	1	4	4	1	1	1	1	1
5081	25	1	1	0		0		0		0		0		0		0		0		0		4	4	4	4	4	4	4	4	4	4	4	4	4	4	4	4	1	1	1	2	2	1	4	1	1	1	1	1
4148	23	1	1	0		0		0		0		0		0		0		0		0		4	4	4	4	4	4	4	1	1	4	4	4	4	4	4	4	1	1	1	1	2	1	4	1	1	1	1	1
4875	35	2	1	0		0		0		0		0		0		0		0		0		4	4	4	4	4	4	4	4	4	4	4	4	4	4	4	4	1	1	1	2	2	4	4	1	1	1	1	1
3288	61	2	1	0		0		0		0		0		0		0		0		0		4	4	4	4	4	4	4	4	4	4	4	4	4	4	4	4	2	1	1	5	1	4	4	1	1	1	1	1
5560	32	2	1	0		0		0		0		0		0		0		0		0		4	4	4	3	4	4	4	4	4	3	4	4	4	4	4	4	2	1	1	2	2	4	4	1	1	1	1	1
1909	20	2	1	0		0		0		0		0		0		0		0		0		4	4	4	4	4	4	4	4	4	4	4	4	4	4	4	4	1	1	1	2	2	1	1	1	1	1	1	1
1641	34	2	1	0		0		0		0		0		0		0		0		0		4	4	4	4	4	4	4	4	4	4	4	4	4	4	4	4	1	1	1	1	2	4	1	1	1	1	1	1
5016	31	2	1	0		0		0		0		0		0		0		0		0		4	4	4	4	4	4	4	4	4	4	4	4	4	4	4	4	1	1	4	1	2	4	4	1	1	1	1	1
3901	23	2	1	0		0		0		0		0		0		0		0		0		4	4	4	4	4	4	4	4	4	4	4	4	4	4	4	4	1	1	4	0	2	1	4	1	1	1	1	1
1598	32	1	2	0		0		0		0		0		0		0		0		0		4	4	4	4	4	4	4	4	4	4	4	4	4	4	4	4	1	1	1	2	2	1	1	1	1	1	1	1
6603	18	1	1	0		0		0		0		0		0		0		0		0		4	4	4	4	4	4	4	4	4	4	4	4	4	4	4	4	1	1	4	0	2	1	1	1	1	1	1	1
2412	24	1	1	0		0		0		0		0		0		0		0		0		4	4	4	4	4	4	4	4	4	4	4	4	4	4	4	4	2	1	1	1	2	1	1	1	1	1	1	1
5724	31	2	1	0		0		0		0		0		0		0		0		0		4	4	4	4	4	4	4	4	4	4	3	3	4	4	4	4	2	1	1	2	2	4	4	1	1	4	1	1
3807	22	1	1	0		0		0		0		0		0		0		0		0		4	4	4	4	4	4	4	4	4	4	4	4	4	4	4	4	1	1	1	2	2	4	4	1	1	1	1	1
1625	33	1	1	0		0		0		0		0		0		0		0		0		4	4	4	4	4	4	4	4	4	4	4	4	4	4	4	4	2	2	4	1	3	1	1	1	1	1	1	1
5435	40	1	1	0		0		0		0		0		0		0		0		0		4	4	4	4	4	4	4	4	4	4	4	3	4	4	4	4	2	1	1	1	2	1	1	1	1	1	1	1
5600	40	2	1	0		0		0		0		0		0		0		0		0		4	4	4	4	4	4	4	4	4	4	4	4	4	4	4	4	1	1	1	2	2	4	4	1	1	1	1	1
3751	31	2	1	0		0		0		0		0		0		0		0		0		4	4	4	4	4	4	4	4	4	4	4	4	4	4	4	4	1	1	1	1	2	4	4	1	1	1	1	1
5044	35	2	1	0		0		0		0		0		0		0		0		0		4	4	4	4	4	4	4	4	4	4	4	4	4	4	4	4	2	1	1	0	2	1	1	1	1	1	1	1
4359	19	1	1	0		0		0		0		0		0		0		0		0		4	4	4	4	4	4	4	4	4	4	4	4	4	4	4	4	1	1	4	0	2	1	1	1	1	1	1	1
3017	42	2	1	0		0		0		0		0		0		0		0		0		4	4	4	4	4	4	4	4	4	4	4	4	4	4	4	4	2		1	3	2	4	4	1	1	4	1	1
1138	36	2	1	0		0		0		0		0		0		0		0		0		4	4	4	4	4	4	4	4	4	4	4	4	4	4	4	4	1	1	1	5	2	1	1	1	1	1	1	1
4190	32	1	1	0		0		0		0		0		0		0		0		0		4	4	4	4	4	4	4	4	4	4	4	4	4	4	4	4	2	1	4	2	2	1	1	1	1	1	1	1
1679	54	1	1	0		0		0		0		0		0		0		0		0		4	3	3	3	3	3	3	4	4	4	4	4	4	4	4	4	1	1	1	1	2	1	1	1	1	1	1	1
2181	24	1	1	0		0		0		0		0		0		0		0		0		4	4	3	3	3	3	3	4	4	4	3	4	4	4	3	3	2	1	5	0	2	1	1	1	1	1	1	1
2615	35	1	1	0		0		0		0		0		0		0		0		0		4	3	3	4	4	4	4	4	4	4	4	4	4	4	4	4	2	1	1	1	2	4	4	1	1	1	1	1
3882	46	2	1	0		0		0		0		0		0		0		0		0		4	3	4	4	4	4	3	4	3	3	4	4	4	4	4	3	2	1	1	2	2	4	4	1	1	1	1	1
2343	23	2	1	0		0		0		0		0		0		0		0		0		4	4	4	4	4	4	4	4	4	4	4	4	4	3	3	3	1	1	4	0	2	4	4	1	1	1	1	1
3346	41	1	1	0		0		0		0		0		0		0		0		0		4	3	3	3	4	4	4	4	3	3	3	3	3	3	4	4	2	1	3	2	2	1	1	1	1	1	1	1
4433	52	2	1	0		0		0		0		0		0		0		0		0		4	3	3	3	4	4	4	3	3	4	4	4	3	3	4	4	2	2	1	2	2	1	1	1	1	1	1	1
6339	38	1	1	0		0		0		0		0		0		0		0		0		3	4	4	4	3	3	3	4	4	4	4	3	3	4	4	4	2	1	1	1	2	1	1	1	1	1	1	1
1219	33	2	1	0		0		0		0		0		0		0		0		0		4	4	3	3	4	4	4	4	4	3	4	4	4	4	4	4	2	1	1	1	2	1	1	1	1	1	1	1
2397	54	1	1	0		0		0		0		0		0		0		0		0		4	4	4	3	4	4	4	4	4	4	4	4	4	4	4	4	3	1	3	1	1	1	1	1	1	1	1	1
5916	73	2	1	0		0		0		0		0		0		0		0		0		4	4	4	4	4	4	4	3	3	3	4	4	4	3	3	3	1	1	3	5	2	1	4	1	1	1	1	1
3334	25	1	1	0		0		0		0		0		0		0		0		0		4	4	4	4	4	4	4	3	3	3	4	4	4	3	3	3	1	1	2	1	2	1	1	1	1	1	1	1
2904	38	1	1	0		0		0		0		0		0		0		0		0		4	3	3	4	4	3	3	3	3	4	3	3	4	3	3	3	1	1	3	2	2	1	1	1	1	1	1	1
1546	21	2	1	0		0		0		0		0		0		0		0		0		4	4	4	4	4	4	4	4	4	4	4	4	4	4	4	4	1	1	3	0	2	1	1	1	1	1	1	1
6031	41	1	1	0		0		0		0		0		0		0		0		0		4	3	3	3	4	4	4	4	4	4	4	4	4	4	4	4	2	1	3	1	2	1	1	1	1	1	1	1
4147	35	2	1	0		0		0		0		0		0		0		0		0		4	4	4	4	4	4	4	4	4	4	4	4	4	4	3	3	2	2	3	2	2	4	4	1	1	1	1	1
3863	28	1	1	0		0		0		0		0		0		0		0		0		4	4	4	4	4	4	4	4	4	4	4	4	4	4	4	4	1	1	1	0	2	1	1	1	1	1	1	1
6062	28	2	1	0		0		0		0		0		0		0		0		0		4	4	4	4	4	4	4	4	4	4	4	4	4	4	4	4	1	1	1	4	2	3	3	1	1	1	1	1
4662	61	2	1	0		0		0		0		0		0		0		0		0		4	4	4	4	4	4	4	4	4	4	4	4	4	4	4	4	1	1	1	2	2	1	3	1	1	1	1	1
2791	21	1	1	0		0		0		0		0		0		0		0		0		4	4	4	4	4	4	4	4	4	4	4	4	4	4	4	4	1	1	1	1	2	1	1	1	1	1	1	1
4462	36	2	2	0		0		0		0		0		0		0		0		0		4	4	4	4	4	4	4	4	4	4	4	4	4	4	4	4	2	1	1	2	2	1	1	1	1	1	1	1
6482	30	1	1	0		0		0		0		0		0		0		0		0		4	4	4	4	4	4	4	4	4	4	4	4	4	4	4	4	2	1	1	2	2	1	1	1	1	1	1	1
6328	35	1	1	0		0		0		0		0		0		0		0		0		4	4	4	4	4	4	4	4	4	4	4	4	4	4	4	4	2	1	1	1	2	1	1	1	1	1	1	1
4416	32	1	1	0		0		0		0		0		0		0		0		0		4	4	4	4	4	4	4	4	4	4	4	4	4	4	4	4	1	1	1	2	2	1	1	1	1	1	1	1
2081	21	2	1	0		0		0		0		0		0		0		0		0		4	4	4	4	4	4	4	4	4	4	4	4	4	4	4	4	1	1	1	0	2	1	1	1	1	1	1	1
1579	19	1	1	0		0		0		0		0		0		0		0		0		4	4	4	4	4	4	4	4	4	4	4	4	4	4	4	4	2	1	1	1	2	1	1	1	1	1	1	1
6173	31	1	1	0		0		0		0		0		0		0		0		0		4	4	4	4	4	4	4	4	4	4	4	4	4	4	4	4	1	1	1	2	2	1	1	1	1	1	1	1
5529	30	2	1	0		0		0		0		0		0		0		0		0		4	3	3	3	3	3	4	4	4	4	3	3	3	3	4	4	1	1	1	2	2	4	1	1	1	4	1	4
1483	31	2	1	0		0		0		0		0		0		0		0		0		4	4	4	4	4	4	4	4	4	4	4	4	4	4	4	4	2	1	2	2	2	1	1	1	1	1	1	1
4735	29	1	1	0		0		0		0		0		0		0		0		0		4	4	4	4	3	3	4	4	4	4	3	4	4	3	3	3	1	1	2	1	1	1	1	1	1	1	1	1
6460	19	2	1	0		0		0		0		0		0		0		0		0		4	4	4	4	4	4	4	4	4	4	4	4	4	4	4	4	1	1	3	1	2	4	4	1	1	1	1	1
2346	37	2	1	0		0		0		0		0		0		0		0		0		2	2	2	1	2	2	2	3	2	2	3	3	3	2	3	4	2	2	4	5	2	4	4	1	1	1	1	1
1602	31	1	1	0		0		0		0		0		0		0		0		0		4	4	4	4	4	4	4	4	4	4	4	4	4	4	4	4	2	1	4	5	2	1	1	1	1	1	1	1
2055	32	2	1	0		0		0		0		0		0		0		0		0		4	3	3	3	4	4	4	3	3	3	4	4	4	3	3	3	1	1	3	0	2	4	4	1	1	1	1	1
2687	34	2	1	0		1	2	1	1	1	2	0		0		0		0		0		4	4	4	4	4	4	4	3	3	3	3	3	4	4	4	3	2	1	2	1	2	4	4	1	1	1	1	1
6559	31	2	1	0		0		0		0		0		0		0		0		0		4	4	4	4	4	4	4	4	4	4	4	4	4	3	3	3	2	2	5	2	2	4	4	1	1	1	1	1
1592	31	1	1	0		0		0		0		0		0		0		0		0		4	3	3	3	4	4	4	3	3	3	3	3	4	4	4	3	2	2	3	3	2	4	4	1	1	1	1	1
3292	31	2	1	0		0		0		0		0		0		0		0		0		4	4	4	4	4	4	4	4	4	4	4	4	4	4	4	4	3	2	4	7	2	4	3	1	1	1	1	4
4020	23	2	1	0		0		0		0		0		0		0		0		0		4	4	4	4	4	4	4	4	4	4	4	4	4	4	4	4	1	1	5	0	2	1	4	1	1	1	1	1
6149	30	1	1	0		0		0		0		0		0		0		0		0		4	3	3	4	4	3	3	4	4	4	3	3	3	3	3	3	2	1	1	2	2	1	1	1	1	1	1	1
4785	41	2	1	0		0		0		0		0		0		0		0		0		4	4	3	3	3	4	4	3	3	3	3	4	4	3	3	4	2	1	1	2	1	1	4	1	1	1	1	1
2641	37	1	1	0		0		0		0		0		0		0		0		0		3	3	2	2	2	3	3	4	3	3	3	3	4	4	4	4	2	1	1	2	2	1	4	4	4	1	1	1
4034	30	1	1	0		0		0		0		0		0		0		0		0		4	3	3	4	4	4	4	3	3	3	3	4	2	2	2	2	2	1	1	2	2	4	4	1	1	1	1	4
5439	26	1	1	0		0		0		0		0		0		0		0		0		4	3	3	3	3	3	4	4	4	4	4	4	4	3	3	3	2	1	4	0	2	1	1	1	1	1	1	1
2971	25	2	1	0		0		0		0		0		0		0		0		0		1	2	2	2	3	3	2	2	3	2	2	2	3	3	3	3	2	1	4	2	2	4	4	1	1	1	1	1
5510	42	1	1	0		0		0		0		0		0		0		0		0		4	3	3	3	2	2	3	3	3	3	2	2	3	3	3	3	2	1	2	3	1	1	1	1	1		1	1
5586	21	1	1	0		0		0		0		0		0		0		0		0		4	3	3	3	3	4	4	4	4	4	4	3	3	3	4	4	1	1	3	0	2	1	1	1	1	1	1	1
6174	47	2	1	0		0		0		0		0		0		0		0		0		4	3	4	4	4	3	3	4	3	3	4	4	4	4	4	2	2	2	4	4	2	4	1	1	1	1	1	1
5130	22	1	1	0		0		0		0		0		0		0		0		0		4	4	3	3	3	4	4	4	3	3	3	3	3	4	4	4	1	1	3	2	2	1	4	1	1	1	1	1
3279	28	1	1	0		0		0		0		0		0		0		0		0		4	3	4	4	3	3	3	4	3	4	4	4	3	4	4	3	2	2	4	0	2	1	1	1	1	1	1	1
3796	18	1	1	0		0		0		0		0		0		0		0		0		4	3	4	3	3	4	4	4	3	4	4	4	4	3	3	3	2	1	4	0	2	1	4	1	1	1	1	1
5837	25	1	1	0		0		0		0		0		0		0		0		0		4	3	3	3	3	4	4	4	3	3	4	4	4	4	4	3	2	2	4	1	2	1	1	1	1	1	1	1
3202	24	1	1	0		0		0		0		0		0		0		0		0		4	3	4	4	3	3	3	4	3	4	3	3	3	3	2	3	2	2	4	0	2	1	1	1	1	1	1	1
4648	30	1	1	1	2	1	2	1	2	1	2	1	2	1	2	1	2	1	2	1	2	4	3	3	4	4	4	4	3	3	4	3	3	3	3	4	4	1	1	3	1	2	1	1	1	1	1	1	1
5609	51	2	1	0		0		0		0		0		0		0		0		0		4	4	4	4	4	4	4	4	4	4	4	4	4	4	4	4	2	2	4	0	2	4	4	1	1	1	1	1
5183	37	2	1	0		0		0		0		0		0		0		0		0		4	4	4	4	4	4	4	4	4	4	4	4	4	4	4	4	2	2	4	2	2	4	4	1	1	1	1	1
4234	61	1	1	0		0		0		0		0		0		0		0		0		4	3	3	4	4	4	4	4	4	4	4	4	4	4	4	4	2	2	4	1	2	1	1	1	1	1	1	1
6270	30	2	1	0		0		0		0		0		0		0		0		0		3	3	3	3	3	4	3	3	3	3	3	4	4	4	4	4	2	2	4	3	2	1	3	1	1	1	1	1
3439	24	2	1	0		0		0		0		0		0		0		0		0		4	3	3	3	3	4	4	4	3	3	3	3	3	3	4	3	2	1	4	0	2	1	1	1	1	1	1	1
4288	28	1	1	0		0		0		0		0		0		0		0		0		4	4	4	4	4	4	4	4	4	4	4	4	4	4	4	4	2	1	1	2	2	1	1	1	1	1	1	1
2665	39	2	1	0		0		0		0		0		0		0		0		0		4	4	4	4	4	4	4	4	4	4	4	3	3	3	4	4	2	2	4	2	2	1	1	1	1	1	1	1
2481	22	1	2	0		0		0		0		0		0		0		0		0		4	3	3	4	4	4	4	4	4	4	3	4	4	3	4	4	1	1	4	1	2	1	4	1	1	1	1	1
5752	25	1	1	0		0		0		0		0		0		0		0		0		4	4	4	4	3	3	3	4	4	4	4	4	4	4	3	4	1	1	5	1	2	1	1	1	1	1	1	1
5971	25	1	1	0		0		0		0		0		0		0		0		0		4	4	3	3	3	3	3	3	3	3	3	3	3	3	3	3	3	2	4	1	2	1	1	1	1	1	1	1
6518	34	2	1	0		0		0		0		0		0		0		0		0		3	3	4	4	4	4	3	3	4	3	3	3	4	4	4	3	2	2	4	2	2	1	1	1	1	1	1	1
2965	32	1	1	0		0		0		0		0		0		0		0		0		2	2	2	2	3	3	3	3	3	3	3	3	4	4	4	4	2	1	4	4	2	1	4	1	1	1	1	1
2459	32	1	1	0		0		0		0		0		0		0		0		0		1	2	1	2	2	2	3	3	3	2	2	2	2	2	3	3	1	1	4	3	2	1	1	1	1	1	1	1
6280	37	2	1	0		0		0		0		0		0		0		0		0		4	3	3	4	4	4	4	3	3	3	4	4	4	4	3	3	2	1	4	0	2	4	4	1	1	4	1	1
1283	27	1	1	0		0		0		0		0		0		0		0		0		4	4	4	3	3	2	3	4	4	3	3	3	4	4	4	3	2	1	4	1	2	1	1	1	1	1	1	1
5119	28	2	1	0		0		0		0		0		0		0		0		0		4	3	3	4	4	4	4	4	3	3	3	3	3	4	4	4	2	2	3	7	2	4	4	1	1	1	1	1
4660	25	1	1	0		0		0		0		0		0		0		0		0		4	3	3	4	4	4	4	4	4	4	4	4	4	4	4	4	2	2	4	0	2	1	4	1	1	1	1	1
3347	40	1	1	0		0		0		0		0		0		0		0		0		4	3	4	4	4	3	3	3	3	4	4	4	3	3	3	4	2	2	3	4	2	4	4	1	1	1	1	1
5688	35	1	1	0		0		0		0		0		0		0		0		0		4	3	3	4	4	4	3	3	3	2	3	3	2	3	3	3	2	2	4	7	2	1	1	1	1	1	1	1
6584	45	1	1	0		0		0		0		0		0		0		0		0		4	3	4	4	3	3	3	2	3	3	3	3	2	3	3	2	2	1	1	5	1	1	1	1	1	1	1	1
6454	39	2	1	0		0		0		0		0		0		0		0		0		4	3	3	3	3	4	4	3	3	4	4	4	3	3	4	4	2	2	3	0	2	1	1	1	1	1	1	1
4380	26	2	1	0		0		0		0		0		0		0		0		0		4	3	3	4	4	3	3	3	3	3	4	3	3	3	3	4	2	2	5	0	2	4	4	1	1	1	1	1
6075	22	1	1	0		0		0		0		0		0		0		0		0		4	3	3	4	4	4	4	4	4	4	3	3	3	3	4	4	2	1	5	0	2	1	1	1	1	1	1	1
3542	61	2	1	0		0		0		0		0		0		0		0		0		4	4	4	4	4	4	4		4	4	4	4	4	4	4	4	2	2	5	2	2	1	1	1	1	1	1	1
3057	64	1	1	0		0		0		0		0		0		0		0		0		4	4	4	4	4	4	4	4	4	4	4	4	4	4	4	4	2	2	4	2	2	1	1	1	1	1	1	1
3271	21	1	1	0		0		0		0		0		0		0		0		0		4	3	3	4	4	3	3	3	3	3	4	4	4	3	3	3	2	1	4	0	2	1	4	1	1	1	1	1
3941	25	1	2	0		0		0		0		0		0		0		0		0		4	3	4	4	3	4	3	4	3	3	4	4	4	4	3	4	1	1	4	3	2	1	4	1	1	1	1	1
1053	26	1	1	0		0		0		0		0		0		0		0		0		4	3	4	4	4	4	4	3	3	3	4	4	4	4	4	4	1	1	4	2	2	1	4	1	1	1	1	1
5473	25	1	1	0		0		0		0		0		0		0		0		0		4	3	3	4	4	4	4	4	3	3	3	4	4	4	4	3	2	1	5	1	2	1	1	1	1	1	1	1
3184	38	2	1	0		0		0		0		0		0		0		0		0		4	4	3	3	3	3	4	4	4	3	4	4	4	3	3	4	2	1	4	2	2	4	4	1	1	1	1	1
4472	25	2	1	0		0		0		0		0		0		0		0		0		4	4	4	4	4	4	4	4	4	4	4	4	4	4	4	4	2	2	1	1	2	4	4	1	1	1	1	1
2813	49	1	1	0		0		0		0		0		0		0		0		0		4	3	3	3	3	3	3	4	4	3	3	4	4	3	4	4	2	1	4	3	2	1	1	1	1	1	1	1
6415	38	2	1	0		0		0		0		0		0		0		0		0		4	3	3	3	3	4	4	3	3	3	3	3	4	3	3	3	2	2	4	5	2	4	4	1	1	1	1	1
3834	32	2	1	0		0		0		0		0		0		0		0		0		4	4	4	4	4	4	4	4	4	4	4	4	4	4	4	4	2	2	3	0	2	4	4	1	1	1	1	1
1364	39	2	1	0		0		0		0		0		0		0		0		0		4	4	4	4	4	4	4	3	4	4	4	4	4	4	4	4	1	1	3	1	2	4	4	1	1	1	1	1
4463	29	2	1	0		0		0		0		0		0		0		0		0		4	4	3	3	3	4	4	4	4	4	4	4	3	3	4	4	2	2	1	3	2	4	4	1	1	1	1	1
[truncated: 3,619 more rows]
[truncated: 19 more columns]
